# Supplementary material for: Integrative Differential Expression Analysis for Multiple EXperiments (IDEAMEX): A Web Server Tool for Integrated RNA-Seq Data Analysis
Source: Front Genet. 2019 Mar 29;10:279. doi: 10.3389/fgene.2019.00279 (PMC6450261; doi:10.3389/fgene.2019.00279)
Supplement: MATERIAL S1 — Raw count table. [file Data_Sheet_1.CSV]

	liverC_1	liverC_2	liverT2_1	liverT2_2	liverT3_1	liverT3_2
ENSONIT00000002512	6.816486	5.866294	11.949044	7.285873	14.838847	7.979772
ENSONIT00000002995	0.000000	0.000000	0.001585	0.009734	0.000334	0.752950
ENSONIT00000006143	33.849657	109.674115	127.148250	141.191874	181.345619	132.397050
ENSONIT00000026691	0.000000	0.000000	0.000000	0.000000	0.000000	0.000000
ENSONIT00000008087	74.458461	359.525580	149.166187	161.170914	235.990094	237.782394
ENSONIT00000021608	59.602367	101.722543	255.731580	259.076778	364.441300	329.630108
ENSONIT00000008926	0.000000	8.473091	33.032248	28.360464	21.724295	14.028806
ENSONIT00000011237	0.000000	0.000000	0.000000	0.000000	0.000000	0.000000
ENSONIT00000021761	59.306830	135.526032	162.356881	113.464849	238.652733	233.360459
ENSONIT00000016256	0.000000	1.804053	0.000000	0.000000	0.000000	0.000000
ENSONIT00000016581	0.000000	0.000000	0.000000	0.000000	0.000000	0.000000
ENSONIT00000010733	8.919842	32.383957	23.576412	27.651150	23.308876	38.311891
ENSONIT00000012242	4.400762	33.741384	20.587705	20.229578	23.850436	31.638285
ENSONIT00000006020	5.478241	4.000588	0.000000	1.145986	1.321358	1.340550
ENSONIT00000026072	0.000000	0.000000	0.000000	0.000000	0.000000	0.000000
ENSONIT00000012669	0.000002	0.006536	0.000000	0.000226	0.000000	0.000017
ENSONIT00000022736	0.000000	0.000000	1.280136	0.000000	1.214847	0.000000
ENSONIT00000026755	73.995583	1461.171810	246.348134	294.612945	592.538122	443.761984
ENSONIT00000010021	14.056674	76.076555	48.166894	46.804415	58.518996	51.246789
ENSONIT00000007191	15.217980	15.581908	32.038823	31.242166	41.036999	38.604603
ENSONIT00000016660	70.670363	145.203679	469.229415	454.518385	492.975028	479.594994
ENSONIT00000000656	32.780997	73.541219	29.932357	27.241300	58.048129	40.692777
ENSONIT00000008511	0.000000	0.000000	0.000000	0.000000	0.000000	0.000000
ENSONIT00000014093	1028.839583	1413.810111	762.790370	823.290781	1247.970279	1236.013653
ENSONIT00000008247	25.493511	116.181464	85.485517	63.792128	58.475470	104.808471
ENSONIT00000000485	1.223932	20.801801	22.934149	19.041996	49.566972	36.326773
ENSONIT00000004373	0.000000	4.136617	1.971946	0.927450	10.362729	0.000000
ENSONIT00000021601	14.396546	49.871588	52.300604	24.648815	42.156335	51.485083
ENSONIT00000025493	0.000000	0.000000	0.698665	0.000000	0.000000	0.666376
ENSONIT00000026517	0.000000	0.000000	0.000000	0.000000	0.000000	0.000000
ENSONIT00000009553	0.000000	4.564276	0.000000	2.135803	2.023507	1.022453
ENSONIT00000022674	0.000000	0.000000	0.000000	0.000000	0.000000	0.000000
ENSONIT00000017627	32.004420	72.395267	207.257370	179.562133	284.018086	296.146045
ENSONIT00000008882	0.778339	0.000000	0.000000	0.000000	0.000000	0.000000
ENSONIT00000008279	3.721379	16.304826	17.169562	6.457690	30.647903	27.053854
ENSONIT00000000808	0.000000	0.000000	0.000000	0.000000	0.000000	0.000000
ENSONIT00000026175	0.000000	0.000000	0.000000	0.000000	0.000000	0.000000
ENSONIT00000025187	16.211366	76.180470	71.507642	72.972659	66.318781	116.379112
ENSONIT00000015945	8.419725	18.519375	28.772815	46.752934	75.173752	55.760670
ENSONIT00000026103	0.000000	0.000000	0.000000	0.000000	0.000000	0.000000
ENSONIT00000021185	29.066335	136.874025	100.345149	84.913134	149.821244	156.718204
ENSONIT00000009831	1.800875	1.596875	2.185071	1.232525	9.803250	0.553556
ENSONIT00000024342	29.485818	82.466841	6.603270	18.929033	157.363283	324.649531
ENSONIT00000015438	148.298733	368.523782	797.983577	757.106553	854.502397	910.967530
ENSONIT00000001949	1.523036	0.000000	1.706489	0.000000	0.255647	0.000000
ENSONIT00000011566	1.905523	1.970691	0.000000	0.000000	0.000000	0.000000
ENSONIT00000002510	0.000000	0.000000	0.000000	0.000000	0.000000	0.000000
ENSONIT00000017934	6.764944	50.297777	28.720696	30.164803	36.251928	41.970628
ENSONIT00000018958	0.000000	0.000000	0.000000	0.000000	7.477711	0.000000
ENSONIT00000019528	0.000000	0.000000	0.000000	0.000000	0.000000	0.000000
ENSONIT00000002193	0.000000	0.000000	0.727267	0.000000	0.627331	0.659270
ENSONIT00000024136	1.307760	0.000000	0.000000	0.000000	1.558112	0.000000
ENSONIT00000022471	0.702777	37.242721	64.935802	47.020662	11.983926	21.878854
ENSONIT00000012631	7.104522	35.036243	26.731594	23.135782	31.173655	29.929166
ENSONIT00000011956	3.372768	6.574997	123.860061	119.699407	262.210332	134.418501
ENSONIT00000010991	4.585316	19.107626	8.969807	10.170551	12.276861	6.424374
ENSONIT00000008642	68.738333	170.181966	10.449660	136.208924	159.745697	152.964325
ENSONIT00000015570	1.002433	1.001444	0.978688	0.989047	0.979091	0.000000
ENSONIT00000010762	13.430858	10.335061	5.195513	7.754099	5.794652	5.873323
ENSONIT00000017506	14.817403	52.795981	84.444416	57.687980	92.305186	69.342949
ENSONIT00000018386	0.000000	4.103260	9.060043	9.165705	5.020371	12.338621
ENSONIT00000010960	0.000000	0.000000	0.000000	0.000000	0.000000	0.000000
ENSONIT00000011230	0.000000	0.000000	0.000000	0.000000	0.000000	2.338679
ENSONIT00000025588	36.094246	58.971500	49.583043	47.577648	62.940214	65.430111
ENSONIT00000000897	0.000000	0.019266	0.000176	0.000000	0.020531	0.000000
ENSONIT00000007870	7.551253	42.485116	27.562027	21.886673	43.316140	42.248718
ENSONIT00000010884	1.282260	17.021403	8.388779	6.833856	10.624588	14.736286
ENSONIT00000011121	6.332682	3.082638	2.040527	1.023192	4.110457	3.100603
ENSONIT00000026091	0.000000	0.000000	0.000000	0.565025	0.000000	0.008357
ENSONIT00000011425	0.000000	0.000000	0.000000	0.000000	0.696965	0.000000
ENSONIT00000022085	15.426223	35.093749	53.448699	42.724116	119.022399	91.499224
ENSONIT00000003016	0.000000	0.000000	0.000000	0.000000	1.753625	0.000000
ENSONIT00000015420	7.849927	62.487106	33.123479	29.484602	39.503014	29.297779
ENSONIT00000006432	0.000000	1.466704	0.000000	0.000000	0.000000	1.465541
ENSONIT00000021084	8.866222	0.000014	0.052775	1.496137	0.000000	3.439310
ENSONIT00000007871	0.000000	0.000000	0.000000	0.000000	0.000000	0.000000
ENSONIT00000023863	7.402424	20.934775	27.669169	28.605932	32.304846	24.563085
ENSONIT00000000256	0.000000	0.000000	10.168926	1.286415	2.551317	1.301548
ENSONIT00000023735	4.689957	24.777027	30.185532	22.369575	30.717388	33.461638
ENSONIT00000021348	0.000000	0.000000	0.000000	0.000000	16.960396	0.000000
ENSONIT00000020713	2.653017	11.003775	39.781145	27.203643	28.939424	43.948427
ENSONIT00000024668	1.379374	0.000000	0.000000	0.000000	0.000000	0.000000
ENSONIT00000007580	2.311019	23.126297	21.409829	22.360978	21.483403	30.513338
ENSONIT00000016301	7.114295	8.141594	0.000000	2.706599	6.508592	3.961630
ENSONIT00000000478	160.378700	395.432511	271.058784	338.826288	339.659091	347.156138
ENSONIT00000013130	23.112442	83.552514	153.222685	176.608754	218.327698	223.889959
ENSONIT00000007133	11.423309	18.051018	99.404793	47.321954	71.302318	56.586604
ENSONIT00000004354	5.724127	20.954804	75.238857	80.246461	125.674893	88.279575
ENSONIT00000004613	3.792651	18.327306	13.224421	18.197160	27.707914	15.255005
ENSONIT00000026495	53.216915	285.039897	36.274898	63.660946	31.421764	58.039200
ENSONIT00000012855	3.171576	15.880915	15.603177	23.615649	50.515413	39.626174
ENSONIT00000005972	3.478138	18.913174	12.277910	23.173072	12.376728	27.106416
ENSONIT00000007234	19.948145	52.146765	87.601373	58.424050	50.558709	62.985684
ENSONIT00000018422	7.573032	12.878035	47.422464	41.976926	60.853409	54.651886
ENSONIT00000023500	2256.566261	5690.533333	2844.618241	2395.535043	5861.415403	4071.848360
ENSONIT00000018223	0.000000	0.000000	0.058005	0.000000	0.000000	0.000000
ENSONIT00000000335	38.269609	201.140615	209.289810	177.455403	374.328124	395.490659
ENSONIT00000020982	1.193734	6.479654	9.957525	10.008158	9.113515	21.641672
ENSONIT00000020965	51.711286	129.698891	29.027071	66.930830	95.967615	110.390621
ENSONIT00000018835	0.000000	0.000000	0.000000	0.000000	0.000000	0.000000
ENSONIT00000002408	2437.990933	9324.575807	3169.810250	4084.971237	7762.140494	5882.959373
ENSONIT00000009797	54.116325	91.853794	329.414546	425.446310	518.628852	588.430586
ENSONIT00000000104	2.228921	4.266057	0.000000	4.739515	4.201604	8.479769
ENSONIT00000025777	0.000000	0.000000	1.219414	0.000000	0.000000	0.000000
ENSONIT00000018010	7.760879	1.081854	4.559369	7.577616	14.755689	4.248250
ENSONIT00000023040	55.710510	219.471816	223.925408	170.549191	273.957384	258.415003
ENSONIT00000001300	0.000000	0.000000	0.000000	0.000000	0.000000	0.000000
ENSONIT00000007787	0.000000	0.000000	0.000000	0.000000	0.000000	0.000000
ENSONIT00000024197	0.000000	0.000000	0.597888	0.584447	0.000641	0.574732
ENSONIT00000013999	9.388745	26.665775	9.733228	22.165852	17.438358	10.760805
ENSONIT00000010482	2.523466	1.234358	2.386357	2.377389	6.187511	12.746985
ENSONIT00000022070	10.127135	14.449126	29.853366	22.255787	29.197193	23.496039
ENSONIT00000013476	29.394110	94.686064	151.141874	169.705252	149.343981	167.053006
ENSONIT00000000287	0.000000	0.000000	0.000000	0.000000	0.000000	0.000000
ENSONIT00000005908	0.000001	0.000057	0.000656	8.717841	0.002147	0.000002
ENSONIT00000007819	0.000000	0.000000	0.000000	0.000000	0.000000	0.000000
ENSONIT00000022390	0.000000	2.653372	0.000000	0.000000	2.408005	0.000000
ENSONIT00000010608	0.000000	0.000000	0.337207	0.001938	3.012726	0.045084
ENSONIT00000002081	18.336430	53.536749	156.139138	157.115322	211.692775	215.127792
ENSONIT00000006118	4.086081	15.788887	21.267113	13.656558	21.883260	14.304751
ENSONIT00000026658	0.000000	0.000000	0.000000	0.000000	0.000000	0.000000
ENSONIT00000006172	0.000000	0.000000	0.000000	0.000000	2.845894	1.445616
ENSONIT00000016925	5.674873	37.570221	20.734976	18.603064	40.683196	46.126285
ENSONIT00000004808	1.037161	0.000000	0.000000	2.127249	5.121893	2.068979
ENSONIT00000019088	0.023857	3.657083	2.860096	3.767272	6.321595	2.940834
ENSONIT00000025008	157.914319	718.380344	1164.996802	1175.553438	1412.425599	1383.640350
ENSONIT00000001327	2.100427	12.854533	9.277897	6.529955	7.292922	8.214668
ENSONIT00000007793	1.748191	1.668267	1.870839	0.000000	1.645827	4.932696
ENSONIT00000017350	33.322922	141.310332	469.136983	500.328526	934.939439	722.082649
ENSONIT00000004983	5.939552	8.796490	0.000067	0.000000	0.000008	0.469104
ENSONIT00000007579	0.000000	0.000000	0.000000	1.087191	0.000000	0.000000
ENSONIT00000015421	0.000000	0.000000	0.000000	0.000000	0.000000	0.000000
ENSONIT00000023457	0.000000	0.640131	0.000000	0.643521	0.004236	1.258142
ENSONIT00000020036	29.647027	107.692218	63.163133	48.698698	103.816590	75.137995
ENSONIT00000011513	0.000000	0.000000	0.000000	0.000000	2.888148	1.481996
ENSONIT00000016392	3.800976	6.510283	8.521834	20.036585	15.076398	18.741349
ENSONIT00000000293	8.892958	21.367515	13.995640	13.555391	16.080177	21.204865
ENSONIT00000016436	4.847891	12.236085	7.734057	2.603007	10.860586	8.472051
ENSONIT00000023294	15.705039	20.413074	29.007450	36.507476	52.241619	33.740058
ENSONIT00000012540	65.244093	211.993433	442.829380	419.383141	560.940579	534.526263
ENSONIT00000001262	3.933693	5.500303	12.605716	16.491634	12.036563	19.113022
ENSONIT00000010243	21.258160	155.836521	506.150959	577.324168	657.574481	655.011993
ENSONIT00000025980	19.778319	51.487013	29.406906	24.762931	33.846995	39.882896
ENSONIT00000000834	0.000000	0.000000	0.000000	0.000000	0.000000	0.000000
ENSONIT00000010250	0.000000	17.149422	2.437942	2.683655	1.636116	26.966634
ENSONIT00000018513	0.000000	0.000000	0.000000	0.000000	0.000000	0.000000
ENSONIT00000000568	24.324813	88.718000	42.586317	37.586572	28.955360	66.117017
ENSONIT00000008801	0.000000	0.000000	0.000000	0.000000	0.000000	0.000000
ENSONIT00000024661	14.585076	11.205523	17.715108	41.288304	31.886672	17.568512
ENSONIT00000019089	0.000000	0.000000	1.451476	0.000000	0.000000	0.000000
ENSONIT00000001468	0.000000	0.000000	0.000000	0.000000	0.000000	0.000000
ENSONIT00000017064	39.841266	435.550398	738.158470	550.570403	716.325131	822.116494
ENSONIT00000001954	0.000000	0.000000	0.000000	0.000000	0.000000	0.000000
ENSONIT00000005387	2.998039	3.887273	1.554531	1.546347	0.148442	0.000000
ENSONIT00000010885	34.160139	94.004367	40.188241	34.482176	62.058187	51.975235
ENSONIT00000019622	62.686930	265.701698	85.772232	64.072057	96.573027	186.170178
ENSONIT00000018462	0.534772	3.220886	5.541761	1.798467	9.472653	2.116320
ENSONIT00000002787	35.079538	87.823325	4.447289	7.489288	97.289661	100.275459
ENSONIT00000001408	71.840228	236.730794	190.522206	241.108193	316.073979	244.431011
ENSONIT00000023533	0.022102	0.635979	0.000000	0.000000	1.473132	0.000000
ENSONIT00000020428	0.000000	0.000000	0.000000	0.000000	0.000000	0.000000
ENSONIT00000018476	2.569748	1.223847	2.650441	0.000000	1.222989	4.968899
ENSONIT00000005936	0.000000	0.000000	0.000000	0.000000	0.000000	0.000000
ENSONIT00000017303	4.121555	10.612404	220.853605	242.572093	266.902568	272.011869
ENSONIT00000013030	0.000000	0.000000	0.000000	0.000000	0.000000	0.000000
ENSONIT00000025456	1.124244	7.580219	8.392966	9.541496	10.668872	6.422122
ENSONIT00000003867	7.547654	40.693920	14.746963	18.347252	28.711922	22.340316
ENSONIT00000016317	0.000000	0.000000	0.000000	0.313220	0.000001	0.000000
ENSONIT00000021763	16.153565	33.022674	18.840686	10.433066	44.793208	30.478790
ENSONIT00000005879	0.000000	6.755190	8.346986	15.573266	23.160504	6.073710
ENSONIT00000020876	5.655774	5.435128	14.313540	8.191410	20.871728	13.358776
ENSONIT00000011106	15.213628	98.257109	47.002366	63.384860	98.100080	73.726102
ENSONIT00000012297	73.493790	169.050765	305.305089	265.925032	365.297962	345.236188
ENSONIT00000012003	3.166562	70.346083	388.843251	389.107351	299.742062	306.044332
ENSONIT00000011101	105.881065	950.794436	894.112285	933.438725	1338.608492	1153.604283
ENSONIT00000023001	1.246915	0.000000	0.000000	0.000000	1.256040	2.499220
ENSONIT00000021237	38.901006	82.535821	71.883628	59.818870	123.459038	126.241051
ENSONIT00000023101	6.002190	19.317150	13.220202	8.446089	24.950829	24.040407
ENSONIT00000016808	10.288481	25.196405	25.214575	25.333728	24.933244	21.538377
ENSONIT00000012805	8714.990961	30197.401102	12900.121180	16647.674936	17511.730533	18844.345585
ENSONIT00000007888	0.000000	0.000000	0.000000	0.000000	0.000000	0.000000
ENSONIT00000008911	1.383698	6.857089	8.836830	4.334146	10.774707	10.817155
ENSONIT00000021313	33.221054	109.952614	341.252486	401.667846	459.910825	468.780300
ENSONIT00000019768	8.313893	44.275474	16.995813	13.736427	24.143404	34.457047
ENSONIT00000004526	117.841592	555.427189	628.349912	620.669101	983.086363	1013.131628
ENSONIT00000002390	0.721266	0.000000	0.000000	0.000000	0.000000	0.000000
ENSONIT00000022280	24.381629	115.589172	99.161411	71.961200	120.409115	92.396015
ENSONIT00000001862	0.000000	5.220475	0.000000	2.761970	2.554858	5.218126
ENSONIT00000006283	42.504580	82.974462	138.126510	77.753913	155.553443	110.452914
ENSONIT00000002769	2.597318	19.026692	6.659545	9.338751	6.321151	16.496319
ENSONIT00000013155	2.174288	14.293241	1.906361	0.015386	0.562640	7.802315
ENSONIT00000002959	28.523710	156.314559	210.387497	264.163280	288.430459	319.342857
ENSONIT00000007239	5.275801	22.806049	20.340801	28.008825	21.820710	28.384593
ENSONIT00000017501	0.000000	4.600104	0.000000	1.572037	0.000000	1.576116
ENSONIT00000001575	0.000000	4.690000	0.000000	0.000000	2.994400	0.000000
ENSONIT00000000421	14.459955	29.847471	20.422323	52.570267	9.355395	17.836052
ENSONIT00000024337	1.807819	0.000000	0.000000	1.247725	0.020564	0.000000
ENSONIT00000014458	0.000000	0.000000	2.072957	0.000000	0.000000	1.821646
ENSONIT00000000167	0.000005	0.000100	0.000000	0.000000	0.003518	0.000000
ENSONIT00000000214	0.000000	1.485150	0.000000	0.000000	1.475417	0.000000
ENSONIT00000000801	4.634717	8.443012	6.985471	39.031058	61.653745	45.902093
ENSONIT00000014025	42.872627	120.511757	90.253347	94.974036	147.653295	156.849152
ENSONIT00000014581	0.000000	1.129381	3.368068	2.242223	0.000000	1.083257
ENSONIT00000019148	3.713394	1.760895	9.082976	3.649541	1.681524	5.172884
ENSONIT00000008305	0.000000	0.000000	0.000006	0.000070	0.000000	0.000000
ENSONIT00000003307	0.926891	11.509800	14.980794	6.542476	6.113183	3.280512
ENSONIT00000017748	17.871254	90.581779	18.813355	2.914242	83.277785	44.111467
ENSONIT00000023030	0.000000	0.000000	0.000000	0.000000	0.000000	0.000000
ENSONIT00000004788	0.000000	7.409992	0.000000	4.926226	1.174482	0.000001
ENSONIT00000006732	0.000000	0.000000	0.000000	0.000000	0.000000	0.000000
ENSONIT00000000544	0.000000	0.000000	0.000000	0.000000	0.000000	1.338056
ENSONIT00000019635	8.603649	14.882421	117.054549	140.536750	146.331668	206.869736
ENSONIT00000000803	0.000000	0.000000	0.000000	0.000000	0.000000	1.694777
ENSONIT00000011509	0.000000	0.000000	0.000000	0.000000	1.579944	0.000000
ENSONIT00000011413	0.000000	7.838659	0.000000	0.000000	0.000000	0.000000
ENSONIT00000002779	0.000000	0.000000	0.000000	0.000000	0.000000	0.000000
ENSONIT00000025888	0.000000	0.000000	0.000000	0.000000	0.000000	0.000000
ENSONIT00000026434	0.000000	0.000000	0.000000	0.000000	0.000000	0.000000
ENSONIT00000005826	0.000000	0.000397	0.000000	2.745499	0.000000	0.000000
ENSONIT00000026722	0.000000	0.000000	0.000000	0.000000	0.000000	0.000000
ENSONIT00000002810	0.000000	3.003156	0.000000	0.000000	0.000000	0.000000
ENSONIT00000025635	1.197552	19.465793	28.449967	19.951661	25.503434	26.922788
ENSONIT00000003717	5.126289	7.574934	3.894449	9.068747	11.090523	8.915577
ENSONIT00000002308	30.177697	73.196998	140.709176	147.499085	162.938683	153.575756
ENSONIT00000014083	4.685833	7.767362	3.404716	0.000000	1.529947	4.709626
ENSONIT00000021247	1.214654	9.552730	18.979550	8.926194	10.842235	14.518487
ENSONIT00000009397	0.000000	0.000000	0.000000	0.000000	0.435782	0.000000
ENSONIT00000023746	0.000000	0.000000	0.612431	0.000000	0.000000	0.000000
ENSONIT00000005618	3.635541	10.789283	24.328998	23.388809	19.343059	18.258501
ENSONIT00000002768	1.784164	1.866772	10.194046	1.002335	5.316503	10.900696
ENSONIT00000017420	0.000000	0.000000	0.000000	0.000000	0.000000	0.000000
ENSONIT00000024324	3.325790	0.000000	0.000000	0.000000	0.000000	0.000000
ENSONIT00000022011	0.000000	0.000000	0.000000	0.000000	1.020344	0.000000
ENSONIT00000025859	0.000000	0.000000	0.000000	0.000000	0.000000	0.000000
ENSONIT00000016597	17.421398	35.690479	5.878275	17.379094	27.214137	27.009556
ENSONIT00000005130	0.000474	0.002836	0.000000	0.000000	0.029961	0.000000
ENSONIT00000010635	28.952156	96.301582	29.334016	39.068464	42.514032	58.692118
ENSONIT00000023199	0.000000	0.000000	0.000000	0.000000	0.000000	0.000000
ENSONIT00000016403	0.661632	0.000000	0.000000	0.673308	0.000000	0.671267
ENSONIT00000007915	28.613750	160.093689	219.987936	130.070135	249.034837	201.809993
ENSONIT00000001945	0.000000	3.458765	53.543147	14.669144	1.397266	36.113986
ENSONIT00000025353	247.938986	610.379012	294.489139	406.168438	444.457143	467.689826
ENSONIT00000026484	0.000000	0.000000	0.000000	0.000000	0.000000	0.000000
ENSONIT00000016913	9.122058	66.898032	75.721258	63.135523	66.011260	71.344295
ENSONIT00000005669	0.000000	0.000000	0.000000	0.000000	1.174580	1.191296
ENSONIT00000007642	0.000000	0.000000	0.000000	0.000000	0.000000	0.000000
ENSONIT00000017958	0.000000	2.612486	0.000000	0.000000	0.000000	0.000000
ENSONIT00000017036	37.814685	225.793717	111.780381	92.620658	101.063905	171.606958
ENSONIT00000000411	0.000000	0.000000	0.000000	0.000000	0.000000	0.000000
ENSONIT00000013243	107.442518	334.151868	248.224087	247.061799	392.069359	305.826803
ENSONIT00000004654	4.805575	0.321309	0.023843	1.099375	1.155801	0.182072
ENSONIT00000012704	2.638082	12.080208	27.672416	39.680626	39.534464	43.512029
ENSONIT00000019613	8.763450	24.879367	18.370995	37.552221	46.189869	65.358737
ENSONIT00000017257	1.303116	12.801197	11.626922	2.590900	9.775121	9.728032
ENSONIT00000015646	27.468867	122.823949	73.444742	81.778003	89.134765	64.180215
ENSONIT00000002813	70.958644	260.620358	351.673974	427.181869	473.930439	454.336401
ENSONIT00000002976	0.000000	2.913815	6.380971	7.855558	9.998265	7.279011
ENSONIT00000011660	0.000000	0.000000	0.000000	0.000000	0.000000	0.000000
ENSONIT00000017731	0.000000	0.826226	0.000000	0.000000	0.000000	0.000000
ENSONIT00000011363	0.000000	0.000000	0.000000	0.000000	0.000000	0.000000
ENSONIT00000018832	0.000000	0.000000	0.000000	0.000000	0.000000	0.000000
ENSONIT00000008119	0.000000	0.000000	0.000000	0.000000	0.000000	0.000000
ENSONIT00000015579	1.494076	0.000000	1.513520	0.000000	0.000000	0.000000
ENSONIT00000004587	2.375845	6.946885	0.000000	2.704836	2.150404	6.822038
ENSONIT00000014277	0.000000	2.990574	23.266507	29.325891	29.837955	35.899789
ENSONIT00000019217	214.068836	800.184974	905.419810	913.531509	1136.449223	1049.942856
ENSONIT00000023876	2.963448	3.094713	12.700369	0.000000	5.882209	4.467084
ENSONIT00000007795	34.190715	67.851751	84.808194	73.977690	125.174111	120.476804
ENSONIT00000010609	0.000000	0.000000	0.000000	0.000000	0.000000	0.000000
ENSONIT00000001115	0.000000	0.000000	0.000000	0.000000	0.000000	0.000000
ENSONIT00000002459	0.000000	0.000000	0.000000	0.000000	0.000000	0.000000
ENSONIT00000004914	0.274799	47.902465	18.164402	16.453990	43.637050	24.390987
ENSONIT00000023583	1.311048	2.693598	0.000000	0.000000	0.000000	1.309649
ENSONIT00000011578	0.000000	0.000000	0.000000	0.000000	0.000000	0.000000
ENSONIT00000008177	0.000000	0.000000	0.000000	0.000000	1.628780	0.000000
ENSONIT00000009692	4.246494	8.890564	9.908027	6.005695	11.824935	14.896815
ENSONIT00000013354	4.484191	45.482467	56.975609	78.678449	76.736810	84.591367
ENSONIT00000003038	8.375430	41.915154	121.784738	99.699414	170.837425	117.215425
ENSONIT00000001692	0.000000	0.000000	0.000000	0.000000	0.000000	0.000000
ENSONIT00000017858	0.617163	2.361074	42.041107	41.918699	26.663745	44.522758
ENSONIT00000000407	4.010853	0.000000	0.000000	5.646949	7.599367	0.000000
ENSONIT00000006321	152.241061	522.575305	309.452048	300.770269	400.346477	390.612132
ENSONIT00000001911	1.976107	12.503163	17.981818	14.504589	6.508977	25.978115
ENSONIT00000022275	0.000000	0.000000	0.000000	0.000000	0.000000	0.000000
ENSONIT00000019228	2.117047	17.065701	0.000000	12.905865	4.294105	15.211429
ENSONIT00000018986	0.000000	6.005515	0.000000	1.237632	6.155726	1.226784
ENSONIT00000014534	3.307800	1.565727	1.792002	1.024100	5.891665	7.623397
ENSONIT00000010200	0.000000	0.000000	0.624973	0.000000	0.000000	0.000000
ENSONIT00000004550	0.000000	0.000040	0.000000	0.000000	0.000000	0.000000
ENSONIT00000011032	0.000000	0.000000	0.000000	1.033435	0.000000	0.000000
ENSONIT00000024924	0.046595	21.314426	0.000063	16.850289	0.009543	8.052659
ENSONIT00000012423	0.000002	17.318745	1.247441	1.038736	5.015413	1.166246
ENSONIT00000011092	0.000000	0.046634	0.325075	3.079005	6.190064	0.085102
ENSONIT00000018814	0.000000	0.000000	0.000000	0.000000	0.000000	0.000000
ENSONIT00000024891	0.000000	0.000000	0.000000	0.000000	0.000000	0.000000
ENSONIT00000020746	0.000000	1.204689	8.386664	1.180152	1.156170	0.000000
ENSONIT00000023833	80.001145	226.471301	505.431663	540.662567	624.107511	577.787785
ENSONIT00000003492	15.578348	50.947282	23.241490	27.581536	26.597481	38.367313
ENSONIT00000026508	0.000000	0.000000	1.776673	0.000000	1.595505	0.000000
ENSONIT00000018055	6459.107688	22333.415409	15221.031189	17738.109349	20169.868045	21596.896931
ENSONIT00000004088	21.139777	58.366449	123.828677	142.034934	145.936366	149.253725
ENSONIT00000014829	30.549430	513.079686	142.588090	212.332851	479.540967	437.115563
ENSONIT00000021051	0.000000	0.617415	0.000000	0.000000	0.000000	0.000000
ENSONIT00000004313	0.000000	73.792684	126.598892	9.332480	4.685560	45.412933
ENSONIT00000024366	2.165298	110.410530	0.000000	79.684227	100.311367	84.284692
ENSONIT00000021203	1.162951	5.921222	9.980194	8.632539	18.659871	8.260905
ENSONIT00000014811	16.185796	29.804661	222.168622	221.860116	225.886301	220.603148
ENSONIT00000015380	0.000000	0.000000	0.000000	0.000000	0.000000	0.000000
ENSONIT00000019025	0.000000	1.630299	0.000000	0.000000	0.000000	0.000000
ENSONIT00000004574	0.000000	0.000000	0.000000	0.000000	0.000000	0.000000
ENSONIT00000013545	9.773650	80.129814	49.431666	16.218971	57.933251	44.035814
ENSONIT00000015896	2.330912	3.406639	1.120807	3.361796	3.341782	1.129765
ENSONIT00000010786	0.000030	0.000000	0.000007	0.000000	0.000000	0.000000
ENSONIT00000004644	0.000000	0.608808	0.705960	0.000000	5.277482	0.000000
ENSONIT00000025769	0.000000	0.000000	0.000000	0.000000	0.000000	0.000000
ENSONIT00000004664	0.000000	0.000000	0.000000	0.000000	0.000000	0.000000
ENSONIT00000011052	46.307565	114.498909	229.781157	184.603395	199.788828	197.774010
ENSONIT00000022419	1.027375	2.150000	5.121937	7.310084	0.000000	0.340067
ENSONIT00000004094	26.960225	59.082217	52.541857	41.789604	51.509007	66.251408
ENSONIT00000024683	0.000000	0.000000	0.000000	0.000000	0.000000	0.000000
ENSONIT00000013675	0.315882	0.000006	10.050744	18.089810	10.574340	13.958932
ENSONIT00000021123	0.000000	0.000000	0.000000	0.000000	0.000000	0.000000
ENSONIT00000024845	0.000000	0.000000	0.000000	0.000000	0.000000	17.371435
ENSONIT00000011039	1.118241	12.027948	10.852159	17.163669	11.218846	18.837398
ENSONIT00000009935	4.540510	10.040239	34.227052	38.303700	45.473759	30.909391
ENSONIT00000013013	0.588526	1.828192	0.608174	0.000000	0.000000	0.000000
ENSONIT00000016817	67.343856	367.834110	572.204385	663.621590	791.119020	698.869704
ENSONIT00000025313	0.000000	0.000000	0.000000	0.000000	24.546939	1.565303
ENSONIT00000026683	0.000000	0.000000	0.000000	0.000000	0.000000	0.000000
ENSONIT00000000182	3.746314	0.054659	55.450798	55.001005	11.589991	73.904285
ENSONIT00000022311	4.580741	18.306335	27.236157	36.239455	39.367181	31.456554
ENSONIT00000005296	21.004620	61.284822	48.543621	40.369113	47.933474	47.908619
ENSONIT00000010237	93.651738	211.014686	164.919183	167.807014	182.752687	234.443050
ENSONIT00000013721	1.177946	1.188638	0.000000	0.000000	0.000000	0.000000
ENSONIT00000009779	0.000000	0.000000	0.000000	0.000000	0.000000	0.000000
ENSONIT00000021296	0.000000	0.000000	0.000000	0.000000	0.478045	0.000000
ENSONIT00000005727	0.000000	0.000000	0.000000	0.000000	0.000000	0.000000
ENSONIT00000023723	0.000000	1.214222	1.449556	1.436663	0.000000	0.000000
ENSONIT00000018953	2.288323	22.274088	159.520990	101.022293	80.186613	73.113806
ENSONIT00000002623	0.000000	0.000000	0.000000	0.000000	0.000000	0.000000
ENSONIT00000008404	0.000000	0.000000	0.000000	0.000000	3.219784	0.000000
ENSONIT00000000322	21.197394	67.198605	242.069183	190.650283	231.822225	187.524286
ENSONIT00000025689	238.818057	1043.735259	208.534871	144.775248	405.649261	471.445984
ENSONIT00000015255	1.300141	15.257377	16.034020	7.273116	26.553663	12.281512
ENSONIT00000021191	0.000000	0.000000	3.642275	0.000000	0.000000	0.000000
ENSONIT00000024450	1.281284	6.453519	4.065439	2.753391	2.564971	7.693536
ENSONIT00000014434	11.198670	30.419872	67.462278	65.794533	77.104774	62.741341
ENSONIT00000020902	0.000000	0.000000	0.000000	0.000000	0.000000	0.000000
ENSONIT00000001236	9.858501	36.737744	222.470248	161.387088	250.360295	247.319481
ENSONIT00000007360	0.000000	0.000000	0.000000	0.000000	0.000000	0.000000
ENSONIT00000007501	0.000000	7.456306	0.362501	0.000000	0.465347	1.404997
ENSONIT00000009166	0.000000	0.000000	0.000000	0.000000	0.000000	0.000000
ENSONIT00000001565	17.655057	62.630834	34.003092	23.342230	31.354595	32.974281
ENSONIT00000010044	5.993547	27.962166	33.757295	33.772548	37.834960	46.469544
ENSONIT00000019782	0.000000	0.000000	0.000000	0.000000	0.000000	0.000000
ENSONIT00000017481	3.921468	11.592697	5.171706	5.980988	8.748807	7.407454
ENSONIT00000002465	0.000000	0.000000	0.000000	0.000000	0.000000	0.000000
ENSONIT00000022015	0.000000	3.880290	3.749313	3.814744	3.820254	3.884328
ENSONIT00000022072	0.000000	0.000000	0.000000	0.000000	0.000000	0.000000
ENSONIT00000026002	0.000000	0.000000	0.000000	0.000000	0.000000	0.000000
ENSONIT00000023380	0.000000	9.155695	17.729262	5.163372	17.014734	21.175446
ENSONIT00000021928	3.184935	1.638881	5.886478	3.797475	5.101275	8.340409
ENSONIT00000010653	0.000000	0.000000	0.000000	0.000000	0.000000	0.000000
ENSONIT00000017788	1.560614	0.000000	0.000000	0.000000	1.598948	1.614442
ENSONIT00000016897	15.319344	54.175109	3.910481	0.000000	6.153961	10.010973
ENSONIT00000003060	3.537926	7.476115	4.761924	0.835219	0.749395	5.543219
ENSONIT00000009537	26.004936	61.124495	8.872404	9.113494	38.351019	22.107964
ENSONIT00000024141	3.309159	8.047890	3.552310	1.708420	4.875173	14.474715
ENSONIT00000009148	0.000000	0.000000	0.026211	0.000000	0.294767	1.440600
ENSONIT00000022751	27.572151	95.935804	254.364680	181.359062	210.968231	166.430031
ENSONIT00000017273	0.000000	0.000000	0.000000	0.000000	0.000000	0.000000
ENSONIT00000009938	1.687510	3.050002	3.364481	0.000000	1.521546	1.573293
ENSONIT00000024282	1.303406	1.306950	0.000000	0.000000	0.000000	0.000000
ENSONIT00000010940	30.972160	118.908546	135.827508	106.157511	256.774474	210.223129
ENSONIT00000008553	743.067649	2956.239165	1590.763169	1156.590214	1881.316612	1708.151902
ENSONIT00000008815	0.000000	0.000000	0.000000	0.000000	0.000000	0.000000
ENSONIT00000021843	12.448689	45.821485	78.586816	40.066619	86.554313	90.217186
ENSONIT00000002920	0.000000	0.000000	0.000000	0.000000	0.000000	0.000000
ENSONIT00000021562	3.803897	13.202145	34.681173	46.294416	54.757719	40.862119
ENSONIT00000005617	0.000000	0.000000	0.000000	0.000000	2.604502	0.000000
ENSONIT00000001066	0.000000	0.000000	0.000000	0.000000	0.000000	0.000000
ENSONIT00000016381	0.000000	0.000000	0.000000	0.000000	0.000000	0.000000
ENSONIT00000025787	0.000000	0.000000	0.000000	0.000000	0.000000	0.000000
ENSONIT00000006005	2.618158	23.240028	33.617855	44.420324	46.428274	34.150304
ENSONIT00000006874	0.000000	0.000000	0.000000	0.000000	0.000000	0.000000
ENSONIT00000001008	0.099063	1.931533	4.287559	2.185259	7.755019	3.130428
ENSONIT00000013834	537.070384	2249.766372	2737.892117	3752.879786	3844.908069	3846.574332
ENSONIT00000010535	40.161262	41.807515	60.191321	59.609266	63.282361	72.204379
ENSONIT00000018691	0.400741	6.651220	0.780005	0.000000	3.926263	3.313747
ENSONIT00000011567	81.306858	533.209947	641.996282	818.662662	883.548193	647.101170
ENSONIT00000002978	0.000000	0.000000	0.000000	0.000000	0.000000	0.000000
ENSONIT00000022434	0.000000	0.000000	0.000000	2.167102	2.153152	3.249705
ENSONIT00000019715	0.000000	0.000000	0.000000	0.000000	0.000000	0.000000
ENSONIT00000003523	67.967191	193.777281	86.450064	70.602840	131.573535	133.202202
ENSONIT00000011399	3.524729	4.116835	2.305686	1.658700	13.584301	12.531215
ENSONIT00000022169	36.299385	45.055789	140.298741	116.604904	139.819418	145.294587
ENSONIT00000010221	0.000000	2.888761	0.955593	0.955858	2.909774	1.948845
ENSONIT00000006643	8.850165	58.277826	18.102932	22.059989	55.104967	37.941333
ENSONIT00000018437	0.000000	0.000000	0.000000	0.000000	0.000000	2.289895
ENSONIT00000015761	12.246531	51.757548	30.235221	28.451925	53.919440	36.840663
ENSONIT00000015309	0.000000	0.000000	0.000000	0.000000	0.000000	0.000000
ENSONIT00000008109	0.000000	0.000000	0.000000	0.000000	0.000000	0.000000
ENSONIT00000007319	4.180853	11.216324	33.104948	22.445046	35.970070	28.704055
ENSONIT00000019489	1.238231	1.457869	1.584730	0.000000	0.000000	0.000000
ENSONIT00000016608	1.326002	2.837932	1.656112	15.378456	4.637260	5.277601
ENSONIT00000010179	0.000000	0.000000	0.000000	0.000000	0.000000	0.000000
ENSONIT00000025112	0.070955	0.087829	4.772604	8.085451	21.695113	6.585514
ENSONIT00000006620	0.000000	0.000000	0.000000	0.000000	0.000000	1.258814
ENSONIT00000012544	0.000000	0.000000	0.000000	0.000000	0.000000	0.000000
ENSONIT00000014123	0.000000	0.000000	0.000000	0.000000	0.000000	0.000000
ENSONIT00000008473	0.000000	0.000000	1.914205	0.953837	2.153619	6.503432
ENSONIT00000007350	8.225796	43.916959	25.384731	26.669895	42.742903	47.781251
ENSONIT00000003185	19.746429	40.816402	114.022151	101.038341	152.179314	85.379449
ENSONIT00000021745	4.096566	0.000000	11.038025	12.614214	12.132769	11.973782
ENSONIT00000004911	0.000000	0.000000	0.000000	0.000000	0.000000	0.000000
ENSONIT00000014178	0.000000	0.000000	1.440179	0.000000	2.377219	1.270865
ENSONIT00000026333	13.111312	6.940323	33.240401	6.420847	20.901913	15.666827
ENSONIT00000025937	1.346664	1.334735	0.000000	6.567992	2.602255	2.642550
ENSONIT00000023572	0.000000	0.016210	0.000018	0.000000	0.016597	0.028290
ENSONIT00000010122	0.000000	0.000000	1.130678	2.303974	2.272938	1.156906
ENSONIT00000017183	21.126687	111.471972	131.694560	159.154139	210.344902	160.730103
ENSONIT00000003533	0.000000	0.000000	0.000000	0.000000	0.000000	0.000000
ENSONIT00000010182	3.040066	18.833181	44.732845	76.929142	37.760033	28.817677
ENSONIT00000011832	2.563810	5.686937	0.000000	13.198433	11.777280	15.756866
ENSONIT00000017992	14.886181	43.239001	42.735806	44.822233	40.286239	49.254689
ENSONIT00000004410	30.831041	27.869854	2.275956	4.489179	5.518846	23.761768
ENSONIT00000016568	41.287543	232.038992	130.836604	144.880751	176.311867	164.154285
ENSONIT00000024405	0.000000	0.602242	0.000000	0.000000	0.000000	0.000000
ENSONIT00000000132	0.000013	0.000000	0.000000	0.000000	0.015449	0.000000
ENSONIT00000013187	93.851153	119.459073	60.818949	74.992775	86.111555	102.293812
ENSONIT00000006124	11.718377	48.377078	21.561314	33.094070	20.830462	54.198024
ENSONIT00000005302	0.588204	1.811020	0.000000	0.000000	0.000000	0.000000
ENSONIT00000020335	0.588054	6.834574	0.117825	1.208186	0.000819	1.766669
ENSONIT00000013199	3.450434	27.257497	19.645941	40.478513	41.091591	27.141857
ENSONIT00000013912	1.348558	4.174989	15.734621	12.872407	23.715852	20.184663
ENSONIT00000006739	0.000000	0.000000	0.000000	0.000000	0.000000	0.000000
ENSONIT00000022037	0.000000	0.000000	0.000000	0.000000	0.000000	0.000000
ENSONIT00000021189	0.000000	4.285392	0.000000	2.269762	0.000000	2.081099
ENSONIT00000021489	0.000000	0.000000	0.000000	0.000000	0.000000	0.000000
ENSONIT00000008028	44.234834	251.273472	61.377162	129.464280	78.436078	69.130057
ENSONIT00000014074	6.821972	19.792015	14.044006	37.939849	47.309577	26.396044
ENSONIT00000021572	0.000000	0.000000	0.000000	0.000000	0.000000	0.000000
ENSONIT00000024519	27.735731	226.583194	166.217401	103.972335	124.659153	154.988967
ENSONIT00000018882	25.923838	148.445584	63.361708	52.501644	101.849904	91.920401
ENSONIT00000018264	316.722975	1045.444161	776.023041	1138.491003	1214.226876	1280.539658
ENSONIT00000022637	56.949829	191.262349	143.392982	124.793137	150.452347	196.436819
ENSONIT00000024363	0.000000	0.000000	4.753632	0.074761	0.004594	0.025590
ENSONIT00000015966	0.000000	0.000000	0.743128	0.000000	2.727511	0.683203
ENSONIT00000014969	0.000000	0.000000	0.000000	0.000000	0.000000	0.000000
ENSONIT00000002114	29.328136	95.828733	82.409978	111.583107	155.151302	143.193937
ENSONIT00000024484	109.602494	312.156240	397.333138	420.990272	577.182022	565.135357
ENSONIT00000001930	73.374576	261.207407	208.222926	221.215786	286.989962	215.675421
ENSONIT00000021563	0.000000	0.000000	0.000000	0.000000	0.000000	0.000000
ENSONIT00000004530	0.000000	0.000000	0.596208	0.000000	0.000000	0.579162
ENSONIT00000004741	6.206182	0.293213	0.086229	5.923922	9.883407	5.627751
ENSONIT00000022849	0.000000	0.000000	0.000000	0.000000	0.000000	0.000000
ENSONIT00000022004	0.000000	0.000000	0.000000	0.000000	0.000000	0.000000
ENSONIT00000022207	21.732766	60.748174	123.990040	125.231274	141.752998	123.274787
ENSONIT00000010926	1.442082	13.153670	0.000337	0.055178	3.757302	0.017325
ENSONIT00000026650	1.207990	3.605911	3.542826	8.233164	15.177412	4.731653
ENSONIT00000003445	3.824116	3.842599	6.108023	3.695776	1.192677	6.045117
ENSONIT00000003227	7.690384	40.216680	31.240885	28.335993	49.220643	38.569709
ENSONIT00000007727	0.000000	0.000000	0.000000	0.000000	0.000000	0.000000
ENSONIT00000025476	0.000000	0.000000	0.000000	0.000000	0.000000	0.000000
ENSONIT00000010509	0.000000	0.000000	0.000000	0.000000	0.000000	0.000000
ENSONIT00000026102	0.000000	1.374122	3.950261	3.925865	0.000000	2.631038
ENSONIT00000006180	0.000000	0.000000	0.000000	0.000000	0.000000	0.000000
ENSONIT00000005940	3.160268	28.147871	11.337871	9.277623	6.647322	7.213532
ENSONIT00000005601	0.629462	0.000000	0.000000	0.575985	0.000000	0.558074
ENSONIT00000022938	0.300956	0.000000	0.000000	0.000000	0.041328	0.000000
ENSONIT00000020539	0.000000	0.000000	0.000000	0.000000	0.000000	0.000000
ENSONIT00000013910	0.676598	0.000000	0.000000	0.000000	0.677880	0.675793
ENSONIT00000014519	39.303676	87.052260	190.272802	189.691021	276.044094	217.890765
ENSONIT00000010308	0.000000	0.000000	0.501782	0.000000	0.000000	0.000000
ENSONIT00000003818	0.000000	2.343616	2.705688	2.519074	2.251012	0.000000
ENSONIT00000015530	0.000000	0.000000	0.000000	0.000000	1.311662	0.000000
ENSONIT00000004117	36.417803	148.140156	120.455883	105.550286	168.258643	178.706404
ENSONIT00000007704	0.000000	0.000000	0.000000	0.000000	0.000000	0.000000
ENSONIT00000005350	34.766973	122.148817	79.511981	142.611763	141.582975	118.546108
ENSONIT00000007491	2.500294	20.323916	0.000000	0.000000	1.279032	1.276645
ENSONIT00000018273	0.539439	0.000000	0.000000	0.000000	0.000000	0.000000
ENSONIT00000012994	15.324790	37.462915	49.943779	52.838440	147.353253	93.122264
ENSONIT00000001612	0.000000	0.000000	0.924892	0.000000	0.000000	0.000000
ENSONIT00000017900	1.591093	5.124393	3.054280	1.199036	0.000000	2.849464
ENSONIT00000001363	0.000000	0.905286	0.920065	0.000000	3.584750	0.898902
ENSONIT00000019054	0.000000	0.000000	0.000000	0.000000	0.000000	0.000000
ENSONIT00000019147	7.184320	22.242959	30.983696	33.778630	34.842620	35.899768
ENSONIT00000007617	19.378514	74.714120	144.456371	141.882680	171.993103	135.455832
ENSONIT00000026463	356.075240	1655.067215	603.945683	770.222259	1058.195595	1092.368451
ENSONIT00000000144	12.444752	24.661824	17.128918	17.003866	23.218064	15.402843
ENSONIT00000009529	0.000000	1.417975	0.000000	1.459438	0.000000	0.000000
ENSONIT00000026542	0.000000	0.000000	0.000000	0.000000	0.000000	0.000000
ENSONIT00000002415	56.336409	270.061501	182.028112	119.730747	205.713614	235.930735
ENSONIT00000003621	102.557275	457.589148	426.439207	507.596425	618.617947	503.682370
ENSONIT00000005474	2.330886	2.384018	11.419140	5.652515	13.435366	15.956059
ENSONIT00000026487	2.747751	5.615746	0.000000	0.000000	0.000000	0.000000
ENSONIT00000018111	1654.020380	6017.492813	2968.376951	4645.830694	5116.599055	5392.529836
ENSONIT00000000323	1.894558	36.045205	61.801672	29.800325	26.404857	10.281728
ENSONIT00000005266	0.000000	0.000000	0.000000	0.000028	0.000000	0.000000
ENSONIT00000020947	0.000000	0.000000	0.000000	0.000000	0.647349	0.000000
ENSONIT00000002915	0.000000	21.343164	0.545497	0.458251	0.000000	1.596496
ENSONIT00000016774	0.000000	0.922600	2.674396	1.750236	0.905240	0.000000
ENSONIT00000014105	162.639018	437.978879	242.156321	325.538848	917.815605	546.799955
ENSONIT00000005950	22.200749	60.615076	17.670046	17.242517	23.073304	40.233906
ENSONIT00000013878	89.064557	229.556685	86.371165	171.187300	220.715779	246.430090
ENSONIT00000003116	7.774874	15.071568	9.722410	13.265865	32.224019	29.445554
ENSONIT00000024283	1.778094	3.559933	0.000000	0.000000	7.125298	1.811695
ENSONIT00000016289	33.145899	82.178285	268.798125	375.446082	391.541492	382.148771
ENSONIT00000007149	0.000000	0.449546	0.000000	0.467439	0.000000	0.000000
ENSONIT00000014179	0.000000	4.805277	22.508136	8.335695	14.166283	15.484972
ENSONIT00000008506	29.532561	44.119329	21.035777	6.533127	25.604092	16.795775
ENSONIT00000003658	0.000000	0.000000	0.000000	0.000000	0.000000	0.000000
ENSONIT00000023307	0.000000	0.000000	0.000000	0.000000	0.000000	0.000000
ENSONIT00000025615	31.471445	82.573570	37.265364	21.647881	53.170069	48.224482
ENSONIT00000026140	248.182313	1068.260099	1737.661110	1818.928545	2197.645208	2086.428378
ENSONIT00000004612	11.659839	18.388389	48.612558	26.367037	64.088737	46.842985
ENSONIT00000012998	3.843230	0.316583	29.982488	0.010713	44.041185	0.085153
ENSONIT00000016965	0.000000	0.000000	0.000000	0.000000	0.000000	1.285557
ENSONIT00000006265	1.414564	0.001753	0.000000	0.006190	0.000000	0.000000
ENSONIT00000012112	5.701032	12.720025	2.307665	0.356068	0.000000	9.071514
ENSONIT00000003712	0.000000	0.000000	0.000000	0.000000	0.000000	0.000000
ENSONIT00000005785	0.000000	0.000000	0.000000	0.000000	0.000000	0.000000
ENSONIT00000023034	74.618117	202.613268	533.224041	444.787328	513.715774	498.415577
ENSONIT00000019587	1.326999	6.012997	8.700010	7.720633	10.484552	9.480131
ENSONIT00000003788	40.456655	61.867881	156.348060	144.472917	189.628338	145.658327
ENSONIT00000008490	6.117692	11.769609	7.975991	4.710081	3.078124	3.055004
ENSONIT00000018184	2.269818	6.801947	67.592023	44.223471	37.932852	60.376150
ENSONIT00000010881	2.139996	7.811359	2.294628	3.430869	2.218834	6.649813
ENSONIT00000000512	5.060922	94.741849	335.589384	389.409239	306.353273	299.388573
ENSONIT00000022713	61.100583	174.206259	69.110496	89.166787	81.556830	112.942327
ENSONIT00000023593	0.000000	0.000000	0.000000	0.000000	0.000000	0.000000
ENSONIT00000000829	2.594898	0.000000	0.000000	0.000000	6.246439	0.000000
ENSONIT00000007321	27.418263	45.198091	36.163232	24.012796	41.765470	46.798622
ENSONIT00000000874	198.235180	973.940806	400.132407	422.742996	566.610372	536.597758
ENSONIT00000009357	0.000000	0.000000	0.000000	0.000000	0.000000	0.000000
ENSONIT00000002024	0.000000	1.854632	0.464437	0.727102	4.177175	3.733391
ENSONIT00000021213	1.518998	1.513802	1.593109	0.000000	0.000000	1.464285
ENSONIT00000003309	0.000000	0.000000	0.000000	0.000000	0.000000	0.000000
ENSONIT00000026527	0.000000	1.400829	25.854022	66.516980	89.132472	62.335457
ENSONIT00000003386	0.000000	0.000000	0.000000	0.000000	0.000000	0.000000
ENSONIT00000009969	0.000000	5.289937	2.805547	2.833601	7.821600	2.615831
ENSONIT00000006216	17.352643	53.517042	42.604084	23.938524	83.136867	55.509010
ENSONIT00000022539	0.000000	0.000000	0.000000	0.000000	0.000000	0.000000
ENSONIT00000002078	0.000000	0.000000	0.000000	0.000000	0.000000	0.000000
ENSONIT00000024967	0.000000	0.000000	0.000000	0.000000	0.000680	0.000000
ENSONIT00000018906	8.357971	44.351135	37.460998	22.008656	42.732037	51.741137
ENSONIT00000016610	51.296248	187.709657	583.800812	550.584602	730.135759	578.122212
ENSONIT00000000326	0.000000	0.000000	0.000000	0.000000	0.000000	0.000000
ENSONIT00000002164	0.000000	0.000000	1.334053	1.327396	0.000000	0.000000
ENSONIT00000018043	7.959436	38.877454	55.381600	54.736923	64.398683	47.180203
ENSONIT00000025215	248.583022	1051.911236	636.974770	724.875655	704.182573	684.790951
ENSONIT00000011737	0.000000	0.000000	0.000000	0.000000	0.000000	0.000000
ENSONIT00000001116	1.546726	3.122068	1.577577	9.285493	7.215569	10.213556
ENSONIT00000001007	0.054394	0.169114	0.000000	0.000000	0.000001	0.000000
ENSONIT00000004848	0.580578	2.411814	0.000000	0.000000	0.000000	0.000000
ENSONIT00000003120	0.371156	0.210748	0.000000	0.000003	1.662182	0.577017
ENSONIT00000019781	3.647669	3.312705	6.961397	25.693033	23.841281	14.682293
ENSONIT00000003782	13.579046	38.611059	22.402182	17.406542	33.905594	29.604042
ENSONIT00000001905	19.708551	22.211233	16.399443	4.611622	21.916574	30.808845
ENSONIT00000018191	0.000000	0.000000	0.000000	0.000000	1.218484	0.000000
ENSONIT00000017554	0.000102	0.000000	0.001426	0.000000	0.000027	0.000000
ENSONIT00000002895	78.368038	243.264629	308.849858	339.981290	375.749697	357.473445
ENSONIT00000021674	12.858191	26.093073	5.305237	2.086785	0.000000	10.474168
ENSONIT00000019389	303.717763	1080.895116	1522.629198	1134.678296	1663.284219	1666.815182
ENSONIT00000007184	0.000000	0.000000	0.000000	0.000000	0.000000	0.000000
ENSONIT00000017557	0.000000	0.000000	0.000000	0.000000	0.000000	0.000000
ENSONIT00000018395	2.271396	0.000000	0.056419	0.745326	0.000000	0.000060
ENSONIT00000024065	0.000000	0.000000	0.002718	0.000000	0.000000	0.000000
ENSONIT00000012166	72.881346	446.322298	97.516973	160.268560	279.068520	261.148774
ENSONIT00000019803	1.071359	1.074786	3.160595	1.070067	4.295853	0.000000
ENSONIT00000000348	0.000000	1.255583	0.000000	8.841580	1.230568	1.252923
ENSONIT00000020365	0.000000	0.000000	0.000000	0.000000	0.000000	0.000000
ENSONIT00000020998	2.303637	8.281868	6.136288	13.373536	8.494375	14.656037
ENSONIT00000011376	0.000000	0.000000	0.000000	0.000000	0.000000	0.000000
ENSONIT00000019623	0.000000	0.000000	17.053151	0.000000	0.956522	0.000000
ENSONIT00000011828	10.085490	35.130899	42.775739	50.498238	54.978150	70.206869
ENSONIT00000025599	0.000000	0.000000	0.000000	0.000000	0.000000	0.000000
ENSONIT00000012078	0.000000	0.000000	0.000000	0.000000	0.000000	0.000000
ENSONIT00000021946	0.000000	0.000000	2.209681	5.591688	0.000000	5.915172
ENSONIT00000002154	9.836509	27.277414	7.668840	20.011759	18.735137	20.023339
ENSONIT00000017305	17.738486	40.061326	100.854187	105.496894	116.092473	111.690692
ENSONIT00000017280	0.000000	0.000000	0.000000	0.000000	0.000000	0.000000
ENSONIT00000004614	11.703446	57.773488	19.936932	14.514947	61.296484	50.877335
ENSONIT00000011655	6.514093	26.166372	55.947016	28.089334	47.306005	60.529632
ENSONIT00000026186	25.162587	85.074856	76.506616	80.444657	114.349822	108.028328
ENSONIT00000015144	0.698897	9.090189	43.138450	72.476727	48.087253	74.297339
ENSONIT00000006419	5.500717	9.336591	29.415075	21.930238	14.063659	22.036669
ENSONIT00000018955	11.693133	3.792187	4.503502	4.253318	5.631311	5.698802
ENSONIT00000013201	0.000000	0.000000	0.000000	10.070952	0.000000	1.088047
ENSONIT00000025070	0.000000	0.000000	0.000000	0.000000	0.000000	0.000000
ENSONIT00000007095	15.014926	83.085794	65.011449	55.254764	58.238947	58.390317
ENSONIT00000025656	0.984864	16.542105	10.412095	0.003858	16.114449	28.012163
ENSONIT00000021065	26.260577	92.744837	157.187044	161.226019	192.561415	159.537488
ENSONIT00000015805	0.000000	0.000000	1.069030	3.215476	0.000000	0.530636
ENSONIT00000005838	12.860148	72.043325	53.076550	54.994941	52.421855	61.442212
ENSONIT00000010114	0.000000	0.000000	0.000000	0.000000	0.000000	0.000000
ENSONIT00000014791	0.000000	3.546395	0.000000	4.423348	3.410985	0.000000
ENSONIT00000010351	46.496461	201.229784	141.089300	90.734862	173.791058	287.830194
ENSONIT00000006058	0.000000	0.000000	0.000000	0.000000	0.000000	0.000000
ENSONIT00000023152	17.599816	37.057167	60.054083	47.809474	59.599178	73.536193
ENSONIT00000018363	6.387321	6.191877	1.260423	5.010470	0.000000	1.205596
ENSONIT00000021800	9.049554	18.561666	19.617262	26.547417	36.536463	22.717574
ENSONIT00000017925	0.000000	0.000000	0.000000	0.000000	0.000000	0.000000
ENSONIT00000011896	0.000000	6.102485	0.000000	0.000000	0.000000	2.537182
ENSONIT00000021936	9.637792	209.908516	114.289228	60.042782	89.750880	123.971385
ENSONIT00000001920	0.000000	17.079138	0.000000	1.102638	34.046004	0.000000
ENSONIT00000014826	284.527268	900.054293	1106.198867	1532.489018	1903.930286	1717.704423
ENSONIT00000005854	12.181394	45.433563	20.614974	18.109100	31.190412	24.585653
ENSONIT00000000409	0.000000	0.000000	0.000000	0.000000	0.000000	1.293589
ENSONIT00000023330	5400.502360	14835.138843	9299.778458	8989.039928	15003.417492	14963.385644
ENSONIT00000015618	0.000000	0.000000	0.000000	0.000000	0.000000	0.000000
ENSONIT00000023926	13.371424	23.099414	74.264298	62.108147	68.286405	74.545714
ENSONIT00000020040	1.259231	32.894806	35.920999	47.880190	56.955244	45.819398
ENSONIT00000007098	0.000000	7.455222	7.669438	4.348998	14.585526	20.313271
ENSONIT00000018997	0.000000	0.000000	0.000000	0.000000	0.000000	0.000000
ENSONIT00000012934	0.000050	17.036985	25.618848	5.861027	3.102841	2.547787
ENSONIT00000019352	0.000000	1.095988	0.550882	0.000000	0.539984	1.124236
ENSONIT00000025413	30.541944	36.735644	129.949431	133.763496	244.517518	195.375311
ENSONIT00000001343	0.000000	4.586728	0.000000	1.625024	0.000000	0.000000
ENSONIT00000012701	4.356274	17.579436	8.186973	2.064916	10.395519	15.874621
ENSONIT00000003108	0.000000	1.849258	0.000000	5.159515	5.025406	0.000000
ENSONIT00000001603	12.921910	61.625571	50.066118	90.668612	112.189890	105.047808
ENSONIT00000004186	0.000000	1.139822	0.000000	0.000000	1.147825	0.000000
ENSONIT00000008002	0.000000	15.917750	42.443788	75.698400	16.681056	6.050404
ENSONIT00000007889	0.000000	0.000000	0.000000	0.000000	0.000000	0.000000
ENSONIT00000001137	7644.174570	15587.368568	7595.568253	8810.390897	12616.547788	12634.040280
ENSONIT00000005465	0.000000	0.000000	0.000000	0.000000	0.000000	0.000000
ENSONIT00000011657	0.000000	0.000000	0.000000	0.000000	0.000000	0.000000
ENSONIT00000025380	11.304105	37.894521	20.234256	16.053799	20.338527	15.270918
ENSONIT00000017466	10.409403	35.863421	48.599163	58.074312	41.380805	50.273655
ENSONIT00000018875	1.321427	6.487205	17.820998	12.361312	20.380817	17.770655
ENSONIT00000016785	34.749374	112.084812	126.537238	117.788784	148.020604	180.446533
ENSONIT00000003670	0.000000	0.941900	0.000000	0.000000	0.956009	0.000000
ENSONIT00000017930	0.000000	0.000000	0.000000	0.000000	0.000000	0.000000
ENSONIT00000010342	7.066071	38.600291	63.105592	38.454501	59.565920	50.531819
ENSONIT00000021361	18.664898	46.097250	190.094036	148.791144	181.827667	128.911692
ENSONIT00000021357	52.358498	176.469622	43.861290	62.516223	52.783511	67.736137
ENSONIT00000008476	0.257026	0.000079	1.567310	3.991572	8.657086	0.000000
ENSONIT00000022379	5.329679	18.292240	18.528861	31.715054	41.249811	34.802116
ENSONIT00000022172	94.609932	330.517358	77.582535	45.330469	117.159969	173.142463
ENSONIT00000021085	42.154029	66.847268	44.211413	57.079936	122.505150	55.187339
ENSONIT00000006078	0.000000	0.000000	0.000000	0.000000	0.000000	0.000000
ENSONIT00000011143	0.000000	1.946019	0.000000	0.000000	1.865325	0.000000
ENSONIT00000020641	13.235506	51.148909	16.770341	22.925748	40.383814	41.109336
ENSONIT00000011412	0.000000	0.000000	0.000000	0.000000	0.000000	0.000000
ENSONIT00000017880	0.000000	0.000000	0.000000	0.000000	0.000000	0.000000
ENSONIT00000026005	0.000000	0.000000	0.000000	0.000000	0.000000	0.000000
ENSONIT00000004155	0.000000	0.000000	0.000000	0.000000	0.000000	0.000000
ENSONIT00000000427	9.022729	10.321932	47.918963	35.196596	36.120977	14.119922
ENSONIT00000022722	0.000000	0.000000	1.682229	0.000000	0.000000	0.000000
ENSONIT00000002270	0.000000	0.000000	0.000000	0.000000	0.000000	0.000000
ENSONIT00000015071	9.801373	49.893177	60.039218	24.043696	47.765363	54.889730
ENSONIT00000004742	0.000000	1.523260	8.341890	6.448602	12.402998	12.549422
ENSONIT00000018382	0.000000	0.000000	0.000000	0.552844	0.000000	0.000000
ENSONIT00000001748	5.419223	26.646754	20.438715	50.321386	39.547680	42.915590
ENSONIT00000000797	0.000000	1.272230	2.736069	1.345828	0.000000	0.000000
ENSONIT00000018578	5.316610	8.117945	19.141065	5.513038	6.704292	6.836371
ENSONIT00000014996	15.658993	41.139719	23.567931	22.731759	20.566583	30.062475
ENSONIT00000020904	0.000000	0.000000	0.000000	0.000000	0.000000	0.000000
ENSONIT00000023634	0.000000	0.000000	0.000000	0.000000	0.000000	0.000000
ENSONIT00000008023	4.165708	19.846068	12.331525	6.057442	14.193320	6.970409
ENSONIT00000023134	0.000000	0.000000	0.000000	0.000000	0.000000	0.000000
ENSONIT00000012210	759.888713	1485.267585	2158.470860	2600.618557	2909.732607	2996.792375
ENSONIT00000012349	26.828857	28.396977	33.660047	24.196685	44.449356	23.042124
ENSONIT00000021779	9.711626	26.439500	63.125030	72.263009	64.478304	77.451790
ENSONIT00000016251	15.676604	94.983437	506.136855	217.192442	165.444670	127.848692
ENSONIT00000024594	0.387331	0.000000	0.000000	0.000000	0.000000	0.000000
ENSONIT00000013900	0.628126	4.897463	27.833040	5.668006	5.270647	3.031564
ENSONIT00000003943	4.865564	1272.474019	3364.377286	544.666887	3155.037303	5512.813066
ENSONIT00000001768	0.000000	0.000000	0.000000	0.000000	0.000000	0.000000
ENSONIT00000001912	0.000009	0.554271	0.000000	0.029561	0.000000	2.302532
ENSONIT00000012472	15.023312	59.306838	205.049431	109.330107	242.106162	185.884680
ENSONIT00000005126	10.479345	50.067929	48.352208	51.445702	59.709578	51.542984
ENSONIT00000012151	0.000000	4.339912	0.000000	1.456968	5.471287	0.000000
ENSONIT00000008774	0.000000	0.000000	0.000000	0.000000	0.000000	0.000000
ENSONIT00000020526	32.997149	65.694626	75.263204	82.816116	77.042107	71.256350
ENSONIT00000023913	0.133735	0.144696	0.100781	1.869979	0.060374	1.384916
ENSONIT00000016923	1.248014	0.000000	7.378969	4.632106	6.974690	22.151044
ENSONIT00000013299	0.000000	0.005131	0.000000	0.000001	0.000000	0.696390
ENSONIT00000025727	0.000000	0.000000	0.000000	0.000000	0.000000	0.000000
ENSONIT00000004023	0.000000	0.000000	0.000000	0.000000	0.000000	0.000000
ENSONIT00000012028	0.000000	0.000000	0.000000	0.000000	0.000000	0.000000
ENSONIT00000023258	0.000000	0.000000	0.000000	0.000000	0.000000	0.000000
ENSONIT00000012031	0.000000	0.000000	0.000000	0.000000	0.000000	0.000000
ENSONIT00000013860	34.066547	93.247679	82.235494	81.277641	92.803294	125.456343
ENSONIT00000024046	0.000000	1.528238	1.728346	0.000000	0.000000	0.000000
ENSONIT00000018376	15.552036	127.745746	245.906810	234.790595	307.295679	321.771492
ENSONIT00000018603	3.745680	7.643460	11.748476	8.979897	17.698957	11.288835
ENSONIT00000012101	3.863825	12.777533	5.285729	1.196672	15.587076	12.532081
ENSONIT00000013953	0.652717	0.275995	5.561217	2.575064	23.007937	1.876587
ENSONIT00000026048	4.041720	7.791139	14.332359	3.904554	7.619198	8.916985
ENSONIT00000017612	0.000000	0.000000	0.000000	0.000000	0.000000	0.000000
ENSONIT00000015641	49.944758	125.250415	203.819598	192.668329	315.652912	238.224886
ENSONIT00000024158	0.000000	0.000000	0.000000	0.000000	1.040155	0.000000
ENSONIT00000010344	4.964323	6.292667	2.843031	5.664218	11.196646	2.489293
ENSONIT00000019899	32.435919	99.021847	142.183118	222.449351	334.635103	305.954775
ENSONIT00000001763	136.150200	215.679324	256.191564	277.337874	296.702544	227.584554
ENSONIT00000017508	24.543403	90.267499	18.650955	25.631240	49.773662	74.728571
ENSONIT00000009643	3.318577	4.744638	1.913701	0.014423	0.035391	1.615924
ENSONIT00000002392	0.591880	0.000000	0.000000	6.842642	0.000000	0.000000
ENSONIT00000013124	56.329936	334.627735	65.617112	118.684847	182.561321	166.590786
ENSONIT00000001892	1.005753	0.000000	0.000000	0.000000	0.000000	0.000000
ENSONIT00000013641	17.223419	69.129238	18.039153	11.627458	28.522812	37.014128
ENSONIT00000011453	58.404681	5.434555	10.357315	4.686011	5.264735	4.381719
ENSONIT00000020719	0.000000	0.947809	0.000000	0.000000	0.000000	0.000000
ENSONIT00000017037	0.000000	0.000000	0.000000	0.000000	0.000000	0.000000
ENSONIT00000022445	4.111570	2.350753	41.823778	42.744627	50.442719	35.183080
ENSONIT00000006059	0.000000	0.000000	0.000000	0.000000	1.361588	0.000000
ENSONIT00000021004	1.219594	0.000000	0.000000	0.000000	1.196467	0.000000
ENSONIT00000023604	0.969332	3.913095	1.025710	3.087984	9.759268	2.931886
ENSONIT00000004060	3.653671	4.705864	0.000000	5.200007	2.808891	5.802351
ENSONIT00000022694	10.199715	16.564626	47.845631	42.291647	55.098994	60.703304
ENSONIT00000000477	439.733395	1507.268975	571.160827	822.936711	787.701923	751.347711
ENSONIT00000014874	0.000000	0.000000	0.022736	0.038752	0.000000	1.212736
ENSONIT00000017373	0.585217	15.725718	40.320667	1.644685	13.445486	8.251178
ENSONIT00000015048	4.058589	16.826746	19.948433	15.302378	34.868776	24.688560
ENSONIT00000020527	259.373960	543.044296	558.381486	618.144138	720.701784	635.398717
ENSONIT00000017781	5157.712932	11814.588708	5614.944009	7014.857368	9666.041400	9487.061361
ENSONIT00000020544	2.212087	6.936375	4.507315	22.547181	7.140703	18.699432
ENSONIT00000025567	0.000000	0.000000	0.000000	0.000000	0.000000	0.000000
ENSONIT00000018812	0.000005	0.001211	0.001008	0.002244	0.000603	0.000051
ENSONIT00000001384	1.768951	0.000000	0.000000	3.826185	6.647658	3.396995
ENSONIT00000001020	0.000000	0.000000	0.000000	0.000000	0.000000	0.000000
ENSONIT00000012348	21.016844	97.479008	112.497405	104.705718	213.902124	217.555629
ENSONIT00000001050	0.000000	14.293622	2.828990	0.000000	0.000000	0.000000
ENSONIT00000020852	0.000000	0.819643	0.587242	0.000000	6.800234	2.319763
ENSONIT00000021105	0.000000	0.556048	1.148763	0.571099	31.572323	1.775025
ENSONIT00000012193	16.183393	101.990058	180.107732	247.859238	300.650676	251.421800
ENSONIT00000010055	0.086510	86.452092	31.263815	22.659656	0.029369	5.251083
ENSONIT00000024758	35.981224	260.151515	524.709636	422.927409	567.522281	434.079493
ENSONIT00000002919	0.000000	0.000000	0.000000	0.000000	0.000000	0.000000
ENSONIT00000022364	10.811687	72.429568	57.568660	78.866423	100.092430	115.824967
ENSONIT00000017166	21.819837	88.973237	175.341260	171.922394	282.199485	208.681006
ENSONIT00000018577	0.000000	4.713045	9.587867	15.777169	10.376853	9.119644
ENSONIT00000008531	1.490981	1.594675	0.000000	0.000000	1.514608	0.000000
ENSONIT00000001103	0.000792	0.000000	0.939589	0.000000	0.000000	0.033546
ENSONIT00000021427	0.000000	0.000000	0.000000	0.000000	0.000000	0.000000
ENSONIT00000004546	21.864919	63.542322	24.091448	44.736793	43.552301	55.766423
ENSONIT00000024980	0.000000	0.000000	0.000000	0.000000	0.000000	0.000000
ENSONIT00000004135	0.000000	0.000000	0.000000	0.000000	0.000000	0.000000
ENSONIT00000010333	1.143505	7.187176	70.326005	37.159529	21.891494	15.726708
ENSONIT00000017310	3.355290	11.130108	10.162853	11.182269	12.988739	16.563279
ENSONIT00000013884	0.000000	0.000000	0.000000	0.000000	0.000000	0.000000
ENSONIT00000023654	0.000000	0.000000	1.857830	1.820899	0.000000	0.000000
ENSONIT00000025534	3.983737	3.060605	10.349191	12.001796	15.430533	22.659062
ENSONIT00000002497	0.000000	0.000000	2.052669	0.000000	0.000000	0.000000
ENSONIT00000020052	0.000000	0.000000	0.000000	0.000000	0.000000	0.000000
ENSONIT00000015512	0.000000	0.000000	0.000000	0.000000	0.000000	0.000000
ENSONIT00000022157	6.906913	39.094443	46.084117	17.822970	33.352834	66.901199
ENSONIT00000024873	1.684516	14.870241	21.815455	9.331832	3.626021	1.124927
ENSONIT00000011968	22.458448	36.434184	11.568725	6.356450	30.447412	14.099225
ENSONIT00000025221	0.559304	4.051985	0.441720	11.987797	2.603077	18.597712
ENSONIT00000020062	1.369203	6.441887	9.015646	9.065577	10.227343	5.177401
ENSONIT00000002201	0.000000	1.108164	1.156709	1.153396	0.000000	0.000000
ENSONIT00000019746	1.508480	20.158783	11.509842	0.000001	0.274014	9.005262
ENSONIT00000007670	19.352745	28.903952	35.890978	46.233600	36.832022	54.552118
ENSONIT00000002328	0.000000	0.000000	0.000000	0.000000	0.000000	0.000000
ENSONIT00000010655	43.200965	109.810550	61.418230	44.092111	63.554769	88.814026
ENSONIT00000022418	0.000000	6.297127	0.000000	8.095495	11.758972	6.664043
ENSONIT00000014618	1.126742	9.000009	0.000000	2.234843	6.675990	3.339682
ENSONIT00000020770	1.304039	0.000000	0.000000	0.000000	1.171446	0.000000
ENSONIT00000022928	5.752985	5.751975	0.000000	0.000000	0.566111	0.575735
ENSONIT00000000370	55.840860	175.346417	269.031593	247.482302	343.882917	328.727524
ENSONIT00000016947	1.814359	3.246641	2.626285	0.329888	9.855271	0.389040
ENSONIT00000005101	0.000000	1.296612	6.545301	0.000000	0.000000	2.517452
ENSONIT00000012343	10.721918	84.207526	116.112599	188.410246	316.279755	217.856807
ENSONIT00000017759	1.222070	1.231532	5.254176	1.221156	0.564169	0.000000
ENSONIT00000002566	1.349617	1.302465	3.873876	1.295326	1.212680	3.682875
ENSONIT00000024607	0.000000	3.589308	3.684377	1.208966	4.488790	1.180438
ENSONIT00000014202	0.000000	0.000000	0.000000	0.000000	0.000000	0.000000
ENSONIT00000019647	2.521238	35.518763	74.053584	83.946709	125.167440	92.589882
ENSONIT00000015488	0.000000	0.888864	0.004306	2.916754	0.018383	0.161748
ENSONIT00000020633	0.000000	0.000000	0.000000	0.000000	0.000000	0.000000
ENSONIT00000016815	0.000000	0.000000	0.000000	1.150294	21.290668	0.000000
ENSONIT00000026081	0.000000	0.000000	0.000000	0.000000	0.000000	0.000000
ENSONIT00000003049	5.926444	48.344790	5.967012	44.031468	12.961819	41.230675
ENSONIT00000024730	0.000000	0.000000	0.000000	0.000000	0.000000	0.000000
ENSONIT00000022136	0.000000	0.000000	0.000000	0.000000	0.000000	0.000000
ENSONIT00000002873	0.000000	0.000000	0.000000	0.000000	0.000000	0.000000
ENSONIT00000015396	0.000000	0.000001	0.165979	0.000000	0.000000	0.000000
ENSONIT00000005392	0.000000	0.000000	0.000000	0.000000	0.000000	0.000000
ENSONIT00000015689	41.830155	186.833255	202.173984	190.666735	296.010133	287.250117
ENSONIT00000013817	0.000000	0.607496	0.000000	1.191839	0.692431	0.000000
ENSONIT00000010834	0.000000	0.000000	0.000000	0.000000	0.000000	0.000000
ENSONIT00000004263	3.537264	3.930540	0.000000	0.000000	3.572007	0.000000
ENSONIT00000004442	3.918399	6.933255	5.521851	4.192646	14.450681	4.031174
ENSONIT00000011366	0.000000	0.000000	0.000000	0.000000	0.000000	0.000000
ENSONIT00000009175	1.009398	0.000000	2.024180	1.549125	0.982517	0.000000
ENSONIT00000006577	0.000000	2.265727	0.000000	0.000000	1.100345	0.000000
ENSONIT00000014862	70.266634	154.183243	123.790063	89.241322	130.885144	127.065528
ENSONIT00000013145	30.754360	108.259458	73.980712	68.025707	85.075741	87.158158
ENSONIT00000000821	0.000000	0.000000	0.000000	0.000000	1.039622	1.049136
ENSONIT00000014261	4.169111	5.220204	0.265210	0.631260	0.002293	0.000000
ENSONIT00000025418	19.457943	70.960514	99.874036	85.848908	112.562806	125.684060
ENSONIT00000008005	10.925010	48.695562	63.798168	66.382699	31.046434	35.399053
ENSONIT00000003029	0.000000	0.000000	0.000000	0.000000	0.000000	0.000000
ENSONIT00000025919	0.000000	0.000000	0.000000	0.000000	0.000000	0.000000
ENSONIT00000022922	2.160182	0.000000	7.676000	5.035945	12.620325	0.000000
ENSONIT00000015141	0.000000	1.280904	0.000000	0.000000	0.000000	0.000000
ENSONIT00000026212	0.000000	0.000000	0.000000	0.000000	0.000000	0.000000
ENSONIT00000014121	0.000000	0.749573	1.208593	4.814812	13.995159	9.532399
ENSONIT00000012806	5.173006	24.834972	13.407447	15.473632	12.653410	25.431851
ENSONIT00000005212	0.000000	0.000000	0.000000	0.000000	0.000000	0.000000
ENSONIT00000001216	0.000000	0.000000	0.000000	0.000000	0.000000	1.375743
ENSONIT00000020488	0.000000	0.000000	0.000000	1.939605	0.000000	0.000000
ENSONIT00000022846	35.701514	98.015154	37.546833	43.169880	68.947621	72.652062
ENSONIT00000019492	4.599960	30.108246	32.104351	23.453209	40.122196	52.477441
ENSONIT00000019113	334.157602	1641.013856	836.906238	912.787970	1344.631282	1132.739916
ENSONIT00000009275	2.901838	8.816562	15.402267	15.121742	38.178285	25.147407
ENSONIT00000014271	13.738161	101.752790	53.784136	59.828766	78.596453	90.595352
ENSONIT00000022531	0.000000	0.000000	0.000000	0.000000	0.000000	0.000000
ENSONIT00000016751	12.068648	23.869325	19.247114	25.144169	33.466658	37.568748
ENSONIT00000024167	15.430995	59.964046	185.425561	190.202296	271.073658	219.453707
ENSONIT00000022327	0.000000	0.000000	0.000000	0.000000	0.000000	0.000000
ENSONIT00000020480	25.799151	132.942831	68.857729	68.618533	74.570317	99.017419
ENSONIT00000015971	1.198375	11.413153	12.140175	2.097607	16.129427	19.250645
ENSONIT00000022697	4.255862	4.433611	9.841206	1.602526	17.200303	8.630564
ENSONIT00000023587	0.000000	0.000000	0.000000	0.000000	0.000000	0.000000
ENSONIT00000002619	0.000000	2.854538	3.070200	1.511750	1.428671	2.842400
ENSONIT00000017901	0.000000	0.000000	0.000000	0.000000	0.000000	0.000000
ENSONIT00000004676	20.384866	51.966932	30.337071	37.209809	65.853017	43.143531
ENSONIT00000019047	0.000000	0.000000	0.000000	0.000000	0.000000	0.000000
ENSONIT00000011061	0.000000	0.000000	0.000000	0.000000	2.012181	0.000000
ENSONIT00000019920	0.000000	0.000000	0.000000	0.000000	0.000000	1.278269
ENSONIT00000026225	0.000000	0.000000	0.000000	0.000000	0.000000	0.000000
ENSONIT00000013925	10.508723	67.662973	53.678817	40.899673	77.651626	30.488469
ENSONIT00000001422	0.000000	0.000000	0.000000	0.000000	0.000000	0.000000
ENSONIT00000016226	3.940847	3.998371	7.163239	0.000000	2.584449	3.823125
ENSONIT00000006393	26.903416	53.829092	44.577436	51.515541	50.741506	72.247127
ENSONIT00000002085	0.000000	3.287807	14.976281	16.111827	15.599889	11.185401
ENSONIT00000019218	0.000000	0.000000	0.000000	0.000000	0.000000	0.000000
ENSONIT00000011336	5.743370	2.281672	0.000000	1.120488	0.939978	0.553536
ENSONIT00000021159	0.000000	1.374862	30.519895	29.941275	25.201476	7.420453
ENSONIT00000025204	0.000000	0.000000	0.000000	0.000000	0.000000	0.000000
ENSONIT00000015471	75.399416	45.830803	158.071827	58.857629	97.501992	360.314698
ENSONIT00000013549	0.659861	0.000000	0.000000	3.946665	0.131762	0.009864
ENSONIT00000007138	0.000000	0.000000	0.000000	0.000000	0.000000	0.000000
ENSONIT00000002179	0.000000	0.000000	2.747483	2.595652	6.694876	0.000000
ENSONIT00000004483	7524.896180	21958.290232	16161.860001	15537.540510	24456.235496	22360.544876
ENSONIT00000015983	1172.528018	1501.983897	864.863493	758.018965	942.406786	927.084381
ENSONIT00000016920	2.589943	29.659018	23.309373	31.290729	21.124108	14.066010
ENSONIT00000024288	0.000000	0.000000	0.000000	0.000000	0.000000	0.000000
ENSONIT00000012989	2.722720	9.503092	8.356994	12.637779	10.617337	13.351423
ENSONIT00000013495	0.000000	0.000000	0.000000	0.000000	1.108390	0.000000
ENSONIT00000022844	114.876513	266.087173	455.838348	463.855707	562.413991	473.274834
ENSONIT00000015648	0.880553	0.096295	0.000000	0.000106	0.000000	1.207931
ENSONIT00000014500	19.236021	67.212262	144.137894	148.725519	111.467925	94.879990
ENSONIT00000011937	10.367296	42.063574	276.392349	232.150754	366.623186	293.549728
ENSONIT00000019409	11.217355	0.000399	0.106569	5.422705	0.824180	7.369121
ENSONIT00000000033	0.000000	0.000000	0.000000	0.000000	0.000000	0.000000
ENSONIT00000010011	0.000000	0.000000	0.019324	0.000000	0.000000	0.000000
ENSONIT00000025571	4.174193	1.039081	2.051021	2.067579	2.031253	2.053379
ENSONIT00000023195	0.000000	0.000000	0.000000	0.000000	0.000000	0.000000
ENSONIT00000000851	7.947033	7.886443	1.309431	20.445097	5.264827	1.818465
ENSONIT00000009366	26.837608	2.400790	9.159084	17.390537	9.132502	1.153677
ENSONIT00000023362	2.314450	15.669285	28.203327	25.431323	37.307014	64.104983
ENSONIT00000001011	73.363951	211.604927	174.673016	152.759285	216.119178	188.815372
ENSONIT00000009229	0.000000	0.000000	0.000000	0.000000	0.000000	0.000000
ENSONIT00000021960	1.864056	3.884455	0.000000	0.000000	1.809434	0.000000
ENSONIT00000020445	2.433882	12.956710	62.252938	54.018551	47.380299	39.585023
ENSONIT00000009074	0.000000	0.000000	0.000000	0.000000	0.000000	0.000000
ENSONIT00000016700	0.000000	0.000000	0.000000	0.000000	0.331676	0.000000
ENSONIT00000005467	20.586169	41.142647	46.248081	43.056361	65.071919	56.760091
ENSONIT00000000088	38.542879	104.364401	239.035130	128.738405	110.623888	389.269224
ENSONIT00000001844	18.802711	21.893520	50.788226	70.992848	65.901504	65.464263
ENSONIT00000000566	2.078051	0.000000	9.086777	15.263507	5.788963	10.073178
ENSONIT00000020083	5.407168	1.111391	2.307688	1.161488	1.096859	1.097848
ENSONIT00000017820	41.399675	102.194164	252.393301	138.310776	197.964406	210.814479
ENSONIT00000026620	0.000002	0.000000	10.514910	4.591412	1.587702	3.205214
ENSONIT00000022323	0.000000	0.000000	0.000000	0.000000	0.000000	0.000000
ENSONIT00000018662	16.605333	99.347581	98.191434	106.562578	126.974482	102.084179
ENSONIT00000006730	0.000000	0.000000	0.000000	0.000000	0.000000	0.000000
ENSONIT00000017681	1.049814	14.586313	23.735905	24.169957	35.338118	17.215222
ENSONIT00000014258	0.000000	0.000000	0.000000	0.000000	0.000000	0.000000
ENSONIT00000011823	9.384095	26.537892	10.476368	25.241851	19.597684	31.234231
ENSONIT00000014727	6382.028201	27082.883255	8029.405394	5691.540202	12381.016117	13443.864045
ENSONIT00000017830	12.371486	47.681025	101.431562	60.713831	92.763448	79.485294
ENSONIT00000003150	20.538327	99.684263	146.526420	158.421205	159.903911	177.455261
ENSONIT00000012768	101.505852	270.818993	325.187106	389.414945	386.816861	418.098269
ENSONIT00000001340	5.312497	12.956251	7.884713	3.286146	8.878649	9.853552
ENSONIT00000019858	1.810233	1.112692	1.667808	0.585344	5.653930	1.112439
ENSONIT00000022188	1.154809	4.695677	12.892256	15.260554	15.893808	14.902070
ENSONIT00000020875	0.000000	0.000000	0.000000	2.380906	4.335698	2.149903
ENSONIT00000016220	0.028222	0.000000	0.000000	0.091032	0.000000	0.000000
ENSONIT00000013718	13.062998	40.360574	84.184543	90.661179	96.335049	83.771450
ENSONIT00000021327	6.086479	21.419831	27.919814	22.670048	20.221605	29.755917
ENSONIT00000009030	0.000000	0.000000	0.000001	0.000000	0.000000	0.000000
ENSONIT00000024566	6.243132	40.684214	32.750175	34.731139	50.747581	44.772511
ENSONIT00000016762	0.000048	1.354123	3.843326	1.359116	0.000003	0.000000
ENSONIT00000021429	2.921632	6.234254	0.000000	1.751640	11.862055	5.961511
ENSONIT00000022646	0.000000	0.000000	8.254964	0.000000	0.000000	1.374597
ENSONIT00000017829	0.000000	0.000000	4.914733	0.000000	0.000000	0.000000
ENSONIT00000001493	47.703915	117.432166	191.052121	247.724012	269.600673	270.772361
ENSONIT00000019279	0.000000	4.410840	20.633069	18.176192	31.298394	23.223481
ENSONIT00000001527	0.000000	0.000000	0.000000	0.000000	0.000000	0.000000
ENSONIT00000015724	0.000000	0.000000	0.000000	0.000000	0.000000	0.000000
ENSONIT00000010438	0.037191	0.000008	0.000003	6.229875	1.483451	0.068570
ENSONIT00000022826	0.000000	3.833640	7.548416	2.525589	1.261314	2.546641
ENSONIT00000007918	0.000000	0.000000	0.000000	0.000000	0.000000	0.000000
ENSONIT00000023416	0.000000	0.000000	0.000000	0.000000	0.000000	0.000000
ENSONIT00000023959	1.418432	4.219937	4.300931	1.411200	12.051139	0.000000
ENSONIT00000012839	7.598994	17.291623	3.846454	15.038062	11.387416	10.204119
ENSONIT00000004661	68.915858	218.524364	48.053036	60.707546	124.032808	122.942668
ENSONIT00000005447	0.003331	0.074958	0.000000	0.000105	0.000068	0.000000
ENSONIT00000009471	1.078233	16.967403	113.099143	84.228702	61.758324	41.567634
ENSONIT00000019209	597.281747	2275.853039	5148.195868	5109.461275	5534.436709	5110.971681
ENSONIT00000014212	0.000000	0.000000	0.000000	0.000000	0.000000	0.000000
ENSONIT00000016664	2.429866	2.950771	0.845013	1.788394	1.337130	0.195919
ENSONIT00000025912	0.000000	0.000000	0.000000	0.000000	0.000000	0.000000
ENSONIT00000010882	60.095566	136.019669	160.182283	146.892377	135.942592	235.571202
ENSONIT00000004562	37.727870	255.856598	37.509803	67.557482	148.276742	134.426725
ENSONIT00000012054	70.394759	314.004963	292.486194	293.247705	282.559417	283.882600
ENSONIT00000018192	244.169050	1434.504772	1206.241034	1228.138898	1618.285888	1594.023123
ENSONIT00000014395	0.000000	0.577053	0.000000	0.000000	1.098629	1.037928
ENSONIT00000020549	8.092060	31.853021	82.809008	89.319197	77.876517	62.532941
ENSONIT00000000831	0.000000	0.000000	0.000000	0.000000	0.000000	0.000000
ENSONIT00000022564	28.488426	149.290040	182.747047	165.107798	270.366341	224.992740
ENSONIT00000009578	27.201874	63.529977	71.823261	56.815800	85.117339	83.266597
ENSONIT00000021171	1062.041645	1511.706383	986.755881	1656.159774	1364.670219	2343.039424
ENSONIT00000023157	19.448699	58.723601	159.637073	151.865036	159.845547	150.595702
ENSONIT00000010238	156.247935	473.703588	1811.608970	1790.997940	1954.376827	1750.059090
ENSONIT00000023892	31.065514	246.436050	169.588415	155.267297	198.129096	317.815300
ENSONIT00000024834	0.000000	0.000000	0.000000	0.000000	0.000000	0.000000
ENSONIT00000024325	1.126915	2.286306	9.154258	8.080282	4.629919	2.321271
ENSONIT00000009203	0.000000	0.000000	0.000000	0.000000	0.000000	0.000000
ENSONIT00000020444	6.373713	21.475359	9.716535	16.223521	27.375644	14.864224
ENSONIT00000005726	0.000000	0.000000	0.000000	0.000000	0.000000	0.000000
ENSONIT00000021933	0.000000	0.000000	0.000000	0.000000	0.000000	1.591447
ENSONIT00000018872	0.000000	0.000000	0.000000	0.000000	0.000000	0.000006
ENSONIT00000024467	4.786239	13.149722	30.205972	27.788000	37.253104	28.998062
ENSONIT00000010364	14.238278	46.458090	17.785824	25.675253	36.629366	40.190074
ENSONIT00000012836	12.109906	45.580170	168.960330	127.429871	155.978774	148.037969
ENSONIT00000002212	0.000000	0.000000	0.000000	0.000000	0.000000	0.000000
ENSONIT00000014389	0.000000	0.000000	0.000000	0.000000	0.000000	0.000000
ENSONIT00000013505	819.233825	1073.732585	201.888173	236.772071	1296.415879	426.944129
ENSONIT00000009318	142.133377	335.997297	453.962532	434.304329	417.547626	499.484876
ENSONIT00000026040	1.965248	0.058424	35.590860	39.477642	12.696520	27.537288
ENSONIT00000004161	0.000000	0.000000	0.000000	0.000000	0.000000	0.000000
ENSONIT00000013901	0.390724	4.787738	32.961138	8.802423	13.963351	31.707097
ENSONIT00000025664	0.000000	0.000000	2.561982	1.307369	10.013295	1.254520
ENSONIT00000004454	0.000000	0.000000	0.000000	0.000000	0.000000	0.000000
ENSONIT00000021196	0.000000	0.000000	0.000000	0.000000	0.000000	0.000000
ENSONIT00000022363	238.543224	569.758505	338.343940	284.652929	690.624703	456.732847
ENSONIT00000024596	10.604508	73.003388	59.509919	54.732189	37.920589	22.673781
ENSONIT00000003372	0.574202	0.697020	7.368058	6.085314	7.368281	6.863146
ENSONIT00000014818	0.000000	0.000000	0.000000	0.000000	0.000000	0.000000
ENSONIT00000009780	10.126398	22.606470	5.956482	3.846712	5.061523	3.335879
ENSONIT00000012738	5.794992	7.678739	6.579339	4.915272	11.811526	5.921213
ENSONIT00000022815	0.000000	0.000000	0.000000	0.000000	0.000000	0.000000
ENSONIT00000010638	1.976630	15.485153	241.460907	216.790950	291.537634	230.694306
ENSONIT00000023979	569.854710	2497.363586	1177.466700	1302.280931	1633.130525	1898.123852
ENSONIT00000007485	9.380424	30.275006	83.817051	85.636117	99.153488	100.483693
ENSONIT00000020383	0.000000	0.000000	0.462025	0.000000	1.253378	0.000000
ENSONIT00000009240	0.000000	0.000000	0.000000	0.000000	0.000000	1.587767
ENSONIT00000003199	0.000000	0.000000	0.000000	0.000000	0.000000	0.000000
ENSONIT00000004144	2.943131	5.552240	0.000000	15.031713	41.075071	18.723036
ENSONIT00000017228	7.899338	23.146560	9.663760	2.401187	18.587865	19.854984
ENSONIT00000025933	0.000000	0.000000	0.000000	0.000000	0.000000	0.000000
ENSONIT00000018962	0.000000	0.000000	0.000000	0.000000	1.173381	0.000000
ENSONIT00000008952	1.357312	0.000000	0.000000	0.000000	2.466052	1.276956
ENSONIT00000020236	1.106010	11.930061	0.000000	1.096384	14.232464	3.346135
ENSONIT00000014288	0.000000	0.000000	0.000000	0.000000	0.000000	0.000000
ENSONIT00000002045	1.205121	2.465030	6.410099	3.869933	2.433904	4.846712
ENSONIT00000026052	0.000000	0.000000	0.000000	0.000000	0.000000	0.000000
ENSONIT00000011421	13.764523	70.479076	166.449700	203.624621	246.765224	150.518749
ENSONIT00000004014	202.170969	367.098772	2490.350191	2170.620777	1978.806335	2233.783263
ENSONIT00000020049	150.123801	568.287094	637.210413	430.214777	655.327090	617.073305
ENSONIT00000004325	0.000000	0.000000	0.000000	5.539522	1.129320	3.429414
ENSONIT00000003869	2.419434	1.328776	0.000000	0.006903	1.418982	0.000000
ENSONIT00000018021	0.000000	0.000000	0.000000	0.000000	0.000000	0.000000
ENSONIT00000003365	0.000000	0.000000	0.000000	0.000000	0.000000	0.000000
ENSONIT00000024443	1.522625	2.441525	10.102945	5.662987	7.572785	1.173807
ENSONIT00000005796	0.000000	0.000000	0.000000	0.000000	0.000000	0.000000
ENSONIT00000014215	7576.292815	23313.663879	12468.908668	14006.963090	22212.439445	20888.846983
ENSONIT00000013540	8.271151	25.681651	14.971063	11.286570	14.455028	14.060467
ENSONIT00000013475	19.388177	45.528995	35.509270	49.561603	72.145745	62.521892
ENSONIT00000000796	4.312843	0.010130	0.066917	0.000051	0.853233	2.151983
ENSONIT00000016067	69.270390	220.066164	153.368957	101.363110	313.824987	285.029863
ENSONIT00000007800	1.525809	7.942237	0.000000	3.415849	1.520209	1.558607
ENSONIT00000005708	0.000000	0.735594	9.180981	0.831461	1.037892	1.791599
ENSONIT00000022051	2.188411	3.240521	24.509097	8.727229	10.904525	4.357213
ENSONIT00000000560	6.239339	18.549369	1.630779	8.272040	9.981746	13.674809
ENSONIT00000015537	0.000000	3.455208	1.972197	3.816327	3.321250	1.702589
ENSONIT00000016195	0.000000	1.077933	0.000000	4.230996	12.143183	3.070067
ENSONIT00000007876	0.000000	0.000000	0.000000	0.000000	0.000000	0.000000
ENSONIT00000022252	0.000000	0.000000	0.000000	1.227260	1.204983	1.208232
ENSONIT00000015457	2.458007	0.000000	1.434051	1.425832	2.667449	0.000000
ENSONIT00000012036	4.272609	12.619717	2.912468	15.060984	5.711081	20.560032
ENSONIT00000021700	3.978247	15.708737	52.618071	65.886669	54.257448	38.426969
ENSONIT00000016036	13.573159	58.448969	147.726249	164.203098	191.162944	166.960297
ENSONIT00000007171	41.290366	170.106513	101.534114	55.842921	72.584645	100.871171
ENSONIT00000004484	0.647712	0.659395	0.717323	0.000000	2.570290	0.656763
ENSONIT00000003424	0.140312	0.000000	11.681176	11.626881	0.021154	0.003038
ENSONIT00000022501	213.680962	641.776555	627.037991	941.320941	875.854886	888.933489
ENSONIT00000006166	8.386148	33.752467	64.920269	60.641390	95.528919	93.740830
ENSONIT00000019224	101.815510	323.747083	146.167337	151.647017	233.733231	210.302374
ENSONIT00000011720	0.000000	0.000000	1.944582	1.921022	3.468060	8.674775
ENSONIT00000011205	0.552664	0.000000	0.000000	0.000000	0.000000	0.000000
ENSONIT00000005247	0.000000	0.000000	0.000000	0.000000	0.000000	2.329244
ENSONIT00000012695	167.948276	784.317577	194.775498	171.591498	267.954409	355.646014
ENSONIT00000005881	16.414441	69.693360	75.450405	83.214821	82.948853	98.803537
ENSONIT00000016382	18.986409	85.833188	30.327605	32.279182	41.145693	47.855314
ENSONIT00000015815	0.000000	0.000000	0.000000	0.000000	0.000000	0.000000
ENSONIT00000005913	0.000000	0.000000	1.275809	0.000000	0.000000	1.173118
ENSONIT00000010069	0.000000	4.886979	1.667679	1.635552	0.000000	1.574336
ENSONIT00000012887	1.286097	3.945735	0.605555	1.271291	2.568113	1.292949
ENSONIT00000011813	0.000000	0.000000	0.000000	0.000000	0.000000	0.000000
ENSONIT00000025198	0.000000	0.000000	0.000000	0.000000	0.000000	0.000000
ENSONIT00000020309	0.000000	0.000000	0.000000	0.000000	0.000000	0.000000
ENSONIT00000007123	0.000000	0.000153	0.000085	4.599445	0.013908	2.297856
ENSONIT00000023881	1.206217	0.000000	0.000000	0.000000	0.000000	0.000000
ENSONIT00000025161	0.000000	0.000000	0.000000	0.000000	0.000000	0.000000
ENSONIT00000010544	5.506797	32.046968	50.460884	18.614951	42.084661	32.053104
ENSONIT00000001156	178.151785	599.708264	523.144940	667.001730	639.041892	770.135771
ENSONIT00000005363	0.000000	0.000000	0.000000	0.000000	0.000000	0.000000
ENSONIT00000023098	0.000000	1.221577	0.962423	0.947374	0.504793	0.504368
ENSONIT00000007985	0.000000	0.000000	0.000000	0.000000	0.000000	0.000000
ENSONIT00000019324	0.000000	2.063197	1.051195	0.000000	0.000000	2.037024
ENSONIT00000012109	0.563012	0.766435	18.499601	38.866390	28.128168	22.663989
ENSONIT00000025389	6.950653	27.875007	32.694432	39.861937	71.916933	40.364824
ENSONIT00000003220	3.639547	38.193925	116.556914	84.176589	107.869203	110.253097
ENSONIT00000011374	0.000793	0.001635	11.465967	22.682474	0.000004	0.000000
ENSONIT00000023974	3.424653	1.691157	1.237984	0.212572	1.975280	0.568925
ENSONIT00000013917	1.642070	20.730306	12.477189	17.509081	26.955961	22.291317
ENSONIT00000001304	198.993266	793.628654	580.803602	618.039943	978.439022	1097.675521
ENSONIT00000007447	266.456316	893.383203	885.250998	967.084341	1308.168935	1167.962484
ENSONIT00000006387	21.464907	98.370285	43.797430	48.576373	71.793058	79.539471
ENSONIT00000001205	0.000000	0.000000	0.000000	0.000000	0.000000	2.590666
ENSONIT00000005589	164.793493	443.493992	1894.097248	1827.415263	2529.683633	2731.584744
ENSONIT00000011652	0.000000	0.000000	1.138911	1.156099	2.253755	0.000000
ENSONIT00000008163	0.000000	0.000000	0.000000	0.000000	0.258860	0.000000
ENSONIT00000016172	35.685242	173.270743	267.694786	273.320265	318.850645	342.092145
ENSONIT00000015510	2.145260	20.880462	38.308122	57.546516	54.762158	46.612199
ENSONIT00000004355	0.000000	0.000000	0.000000	0.000000	1.518079	0.000000
ENSONIT00000004877	0.000000	0.000000	0.000000	0.000000	0.857020	0.000000
ENSONIT00000013702	0.000000	0.000000	0.000000	0.000000	0.000000	0.000000
ENSONIT00000008445	0.000000	0.000000	0.000000	0.000000	4.709187	0.000000
ENSONIT00000006217	0.001489	0.000000	0.138628	1.161541	0.006463	0.000000
ENSONIT00000006270	33.415797	63.888529	44.230476	22.321312	44.085998	44.609823
ENSONIT00000025251	0.000000	0.000000	0.000000	0.000000	0.000000	0.000000
ENSONIT00000022734	15.215124	50.955920	94.300868	140.401659	155.200556	162.840066
ENSONIT00000001740	2.470175	6.219790	0.087331	0.000046	24.524813	8.390172
ENSONIT00000009738	1.099620	0.588087	1.216419	8.459259	1.264065	4.831958
ENSONIT00000012718	0.000000	4.739279	28.280622	13.993092	31.159121	17.704748
ENSONIT00000014058	0.000000	0.000000	0.000000	0.000000	0.000000	1.176316
ENSONIT00000017698	0.000000	0.000000	0.000000	0.000000	0.000000	0.000000
ENSONIT00000000245	0.000000	0.011839	3.488104	3.427180	9.085338	4.617412
ENSONIT00000002503	14.129954	0.000000	0.000000	0.000000	0.000000	0.000000
ENSONIT00000005518	0.000000	1.203506	0.000000	0.000000	1.170713	0.000000
ENSONIT00000026514	0.000000	0.000000	0.000000	0.000000	1.317755	0.000000
ENSONIT00000012871	3.874204	5.615643	0.036357	15.922341	0.013056	7.488966
ENSONIT00000013352	0.000000	2.144262	0.031081	0.000000	0.000000	1.043877
ENSONIT00000021379	0.605266	0.000000	5.166627	3.839488	0.000000	3.553926
ENSONIT00000008308	0.000000	0.000000	3.836823	0.093492	2.323897	0.000000
ENSONIT00000003893	2.719203	2.634639	2.629976	1.303691	6.142559	3.776299
ENSONIT00000019679	0.000000	0.000000	0.000000	0.000000	0.000000	0.000000
ENSONIT00000003381	28.982869	72.316522	39.534998	35.910664	58.290619	53.807761
ENSONIT00000004320	52.476504	111.895630	251.957161	215.249521	205.946469	210.371639
ENSONIT00000022888	16.466931	67.188304	48.790294	22.649782	44.686502	64.241446
ENSONIT00000010601	12.101898	44.270077	52.830041	55.163522	117.510563	61.111231
ENSONIT00000022854	8.628979	11.785188	3.221813	7.592241	5.239289	9.558021
ENSONIT00000018393	14.427086	16.378553	8.212192	5.871143	9.770150	13.614744
ENSONIT00000018211	5.603292	68.913590	139.914975	83.484387	265.877206	167.910659
ENSONIT00000023607	0.000000	0.000000	0.000000	0.000000	1.034864	0.000000
ENSONIT00000021912	31.525941	127.129294	44.767131	47.132533	70.855095	72.292379
ENSONIT00000023327	13.331807	16.639432	16.417655	28.159930	42.869522	37.901761
ENSONIT00000002250	3.442467	14.627637	2.316286	11.495463	7.730780	5.555521
ENSONIT00000025404	59.995683	240.282212	63.359015	119.671371	169.498709	122.529970
ENSONIT00000011887	9.381017	16.357395	0.000000	13.302271	10.987856	14.027385
ENSONIT00000021496	21.409545	206.594065	37.274095	33.190738	101.123175	72.808795
ENSONIT00000003901	189.371263	375.283451	107.268752	344.070143	308.175457	387.842952
ENSONIT00000023151	0.000000	3.797658	34.150069	26.602439	14.949860	17.763767
ENSONIT00000024482	7.264674	30.937287	8.818108	9.367184	22.803012	16.035029
ENSONIT00000016783	2.731513	9.918464	5.788866	15.543324	26.834184	17.784272
ENSONIT00000013198	0.000000	0.519251	0.000000	0.779748	0.000000	0.517315
ENSONIT00000003214	8.447265	42.013372	166.500433	170.643605	107.998557	139.713650
ENSONIT00000015684	0.000000	0.023156	1.560542	20.585403	31.338366	20.122823
ENSONIT00000013633	0.591971	1.143945	1.132580	1.159087	2.163665	0.000000
ENSONIT00000012882	7.547305	6.140807	6.029510	2.406432	12.902739	16.650070
ENSONIT00000007147	0.000000	0.000000	0.814522	0.000000	1.736410	1.494116
ENSONIT00000026016	0.000000	0.000000	0.000000	0.000000	0.000000	0.000000
ENSONIT00000007233	0.000000	5.281425	5.710403	2.275163	0.187987	15.822643
ENSONIT00000023075	0.000000	0.000000	0.000000	0.000000	0.000000	0.000000
ENSONIT00000021617	3.213665	17.731408	19.510991	12.711405	23.032099	33.694462
ENSONIT00000009567	36.869828	49.076208	230.262820	158.932278	237.168502	221.588091
ENSONIT00000007900	0.210022	0.200996	0.265429	0.245392	0.062795	0.434879
ENSONIT00000006702	0.508292	1.297840	3.145948	2.058006	0.044101	2.024286
ENSONIT00000000042	5.364370	7.538596	42.969752	41.880678	28.976276	39.297749
ENSONIT00000026605	0.000000	0.000000	0.000000	0.000000	0.000000	0.000000
ENSONIT00000004585	0.134217	0.000000	0.000000	2.216337	0.000017	0.002479
ENSONIT00000026649	0.000000	0.000000	0.000000	0.000000	0.000000	0.000000
ENSONIT00000023939	0.000000	0.000000	0.000000	0.000000	0.000000	0.000000
ENSONIT00000019722	0.000000	0.000000	0.000000	0.000000	0.000000	0.000000
ENSONIT00000000380	7.181354	21.110695	31.958111	37.318643	46.768771	34.207492
ENSONIT00000004360	30.553144	111.714683	50.127617	49.712089	146.214262	100.564738
ENSONIT00000025651	2.377705	0.716785	1.457022	0.000000	0.000000	1.250792
ENSONIT00000009800	0.000000	6.089175	8.134095	4.841057	3.039375	10.557981
ENSONIT00000014587	0.000000	0.000000	0.000000	0.000000	0.000000	0.000000
ENSONIT00000017866	0.000000	0.000000	0.000000	0.000000	0.000000	0.000000
ENSONIT00000020280	0.000000	0.000000	0.000000	0.000000	0.000000	0.000000
ENSONIT00000010314	1.474493	0.000000	0.000000	0.000000	0.000000	0.000000
ENSONIT00000010554	0.000000	0.000000	0.000000	0.000000	1.428094	0.000000
ENSONIT00000018714	0.000000	0.000000	0.000000	0.000000	0.000000	0.000000
ENSONIT00000006347	0.000000	1.123445	0.000000	0.561575	0.551096	1.049240
ENSONIT00000000479	0.000000	0.000000	0.000000	0.000000	0.000000	0.000000
ENSONIT00000004929	0.000000	0.000000	0.000000	0.000000	0.000000	0.000000
ENSONIT00000003137	1.293216	2.637388	5.286309	5.245907	8.923428	14.355605
ENSONIT00000012119	1.289723	1.666536	0.848483	8.095075	2.107271	10.357658
ENSONIT00000025104	3.511336	0.202918	0.019166	0.575345	0.927554	11.477393
ENSONIT00000017264	0.000000	0.000000	0.000000	0.000000	0.000000	0.000000
ENSONIT00000019203	0.000000	0.000000	0.000000	0.000000	0.000000	0.000000
ENSONIT00000017198	0.000000	0.000000	0.000000	0.000000	0.000000	0.000000
ENSONIT00000004407	13.583581	32.779181	44.613121	34.690916	67.858692	25.658258
ENSONIT00000016780	56.714314	96.682343	144.913423	132.341126	217.474212	180.544674
ENSONIT00000003104	101.258040	311.757469	191.215669	201.449284	285.928621	243.936097
ENSONIT00000021647	1.109890	3.362764	6.735952	2.284532	2.174565	7.818010
ENSONIT00000009659	0.556003	4.348247	19.712686	10.557874	12.978210	8.820479
ENSONIT00000021031	1.696381	5.360435	0.000000	0.900007	0.000000	0.923423
ENSONIT00000005763	9.761288	15.901515	43.449383	45.363708	40.939210	37.915150
ENSONIT00000012310	0.000000	0.000000	0.000000	0.000000	0.765964	0.557896
ENSONIT00000011154	17.336276	69.494226	98.730785	87.339107	76.917095	100.983969
ENSONIT00000001927	49.807750	140.912874	174.662140	226.265264	255.502044	226.586626
ENSONIT00000021771	0.869750	1.795302	3.718978	0.000000	12.105880	19.152146
ENSONIT00000002534	11158.080869	32174.194409	21206.295650	29777.554864	26970.269198	22769.696089
ENSONIT00000005855	0.000000	0.000000	0.000000	0.000000	0.000000	0.000000
ENSONIT00000025810	0.000000	0.000000	0.000000	0.000000	0.000000	0.000000
ENSONIT00000004045	2.268743	11.133014	28.525549	22.064097	22.599048	21.560680
ENSONIT00000018678	6.647773	17.212397	10.625765	11.620576	22.809561	35.447080
ENSONIT00000016883	0.000000	0.000000	0.752156	0.000000	0.659892	0.434717
ENSONIT00000020226	0.000000	0.000000	0.591045	0.600649	1.170148	0.000000
ENSONIT00000007626	0.000000	0.000023	0.000000	0.000000	1.894897	0.000000
ENSONIT00000026397	1.473790	4.746869	5.298359	6.866768	3.200658	4.882654
ENSONIT00000011065	0.000000	1.389467	8.520425	2.828444	5.317736	10.821281
ENSONIT00000007560	16.797667	79.358178	128.905166	131.658662	126.465145	113.113326
ENSONIT00000008957	0.000000	0.000000	0.000000	5.920951	0.000000	4.047720
ENSONIT00000019364	0.000000	0.000000	0.000000	0.000000	0.000000	0.000000
ENSONIT00000013231	1.112411	2.230945	0.000000	2.226950	0.000000	0.000000
ENSONIT00000018178	0.000000	11.398253	2.646952	3.924041	11.045147	14.773694
ENSONIT00000024265	0.000000	0.634010	0.671539	0.572244	1.786202	0.000000
ENSONIT00000011670	0.000000	10.777634	2.581154	3.548883	14.502433	15.450698
ENSONIT00000001834	2.181755	1.391169	0.000000	0.000000	0.000000	0.000000
ENSONIT00000000723	0.345200	0.000000	2.369083	2.218487	0.000000	0.000000
ENSONIT00000007832	923.502238	4216.607799	3705.535165	2520.487223	3571.393473	3141.744493
ENSONIT00000008852	0.000000	0.023776	4.678813	1.241485	1.731354	3.230586
ENSONIT00000003359	0.000000	0.000000	0.000000	0.000000	0.000000	0.000000
ENSONIT00000008913	3.510267	11.506529	75.590782	46.332533	42.725414	65.830967
ENSONIT00000024023	3.795567	35.967245	29.746309	22.594720	61.602603	43.958898
ENSONIT00000015090	0.000000	0.000000	0.000000	2.385115	0.000000	1.246801
ENSONIT00000025634	28.151313	51.908184	19.522956	11.554461	20.281230	23.384111
ENSONIT00000015306	0.000000	0.000000	0.000000	0.000000	0.000000	0.000000
ENSONIT00000014076	1.359258	2.680465	10.703093	4.363890	12.266376	6.975993
ENSONIT00000003013	0.000000	0.000000	0.000000	0.000000	0.000000	0.000000
ENSONIT00000026555	13.048755	31.545803	28.720574	44.380198	393.062357	127.214119
ENSONIT00000001049	23.517121	146.579566	34.877169	48.966904	87.374522	61.125748
ENSONIT00000010564	1.209966	0.000000	0.620229	0.629240	3.702436	0.288979
ENSONIT00000003823	121.586884	573.197483	438.660857	466.610526	742.300339	550.431842
ENSONIT00000006127	5.221508	27.186032	22.141288	20.270222	21.514791	14.635834
ENSONIT00000000679	450.818671	2227.961875	4810.377290	5979.713440	5955.651149	5558.907715
ENSONIT00000012482	0.597636	4.402332	4.499272	1.216810	5.897784	4.395470
ENSONIT00000020625	9.633983	25.160870	30.960389	17.130255	33.598409	43.635420
ENSONIT00000015799	15.352094	35.757770	34.946240	28.995868	23.460900	40.829654
ENSONIT00000013452	0.000000	0.000000	0.000000	0.000000	0.000000	0.000000
ENSONIT00000016509	3.580924	15.626185	31.030235	23.240122	44.378626	20.338984
ENSONIT00000019532	1.732588	11.158226	10.215126	5.950659	8.983761	14.730783
ENSONIT00000014804	12.223659	52.930872	49.059581	69.966467	69.509380	63.115119
ENSONIT00000010230	0.000000	0.000000	0.000000	0.000000	0.000000	0.000000
ENSONIT00000003745	49.502315	148.739382	89.816569	104.512610	123.480091	116.267554
ENSONIT00000024538	0.000000	0.000000	0.000000	0.000000	0.000000	0.000000
ENSONIT00000019523	0.000000	0.000000	1.290201	0.000000	0.000000	1.291388
ENSONIT00000021883	0.000000	0.000000	0.000000	0.000000	0.000000	0.145986
ENSONIT00000022262	2.959904	7.243155	9.757557	11.060149	27.318811	24.949797
ENSONIT00000006612	1.228905	0.000000	0.000000	1.848785	0.000000	0.566671
ENSONIT00000011958	4.220460	19.098881	19.851102	28.251393	32.992703	34.240222
ENSONIT00000023585	0.000000	0.000000	0.000000	0.000000	0.000000	0.000000
ENSONIT00000016349	0.000000	0.000000	0.000000	0.000797	0.000000	0.000000
ENSONIT00000011992	0.000000	0.000000	0.000000	0.000000	0.000000	0.000000
ENSONIT00000026162	3.440120	8.660837	22.974732	17.723150	39.303875	34.767128
ENSONIT00000020087	0.000000	1.989072	0.000000	2.129157	1.900098	1.958562
ENSONIT00000004319	0.000000	0.000000	0.000000	0.000000	0.000000	0.000000
ENSONIT00000007182	151.787168	716.954004	384.899587	408.740267	686.506729	447.098543
ENSONIT00000008358	0.000000	0.696113	0.000000	0.000000	0.000000	0.000000
ENSONIT00000022060	0.000000	0.404507	0.000000	0.000002	0.049241	0.048245
ENSONIT00000023606	0.000000	63.886429	147.633219	85.478409	124.261526	172.821372
ENSONIT00000012011	0.000000	0.000000	0.000000	0.000000	0.000000	0.000000
ENSONIT00000010070	56.701484	281.041322	72.494139	53.802785	88.028879	92.488944
ENSONIT00000017751	0.000000	0.000000	0.000000	0.000000	0.000000	0.000000
ENSONIT00000006072	0.000000	0.000000	0.000000	0.000000	0.000000	0.000000
ENSONIT00000020917	0.000000	7.206406	0.000000	57.876310	19.827886	3.490851
ENSONIT00000024185	29.731241	169.614190	91.927131	82.642283	133.741917	169.424665
ENSONIT00000004825	0.000000	0.000000	0.000000	0.000000	0.000000	0.000000
ENSONIT00000010042	3.806859	20.049476	5.493669	3.122213	11.191985	8.851694
ENSONIT00000011382	0.000000	0.210391	1.839888	0.002772	0.305614	0.000000
ENSONIT00000006181	0.000000	0.000000	0.000000	0.000000	0.000000	0.000000
ENSONIT00000015663	23.426343	101.997625	139.809899	160.775866	247.933284	214.037088
ENSONIT00000020978	1.918700	0.389735	1.992834	1.105142	3.977893	3.504234
ENSONIT00000011897	0.000000	1.586948	5.306769	0.000000	0.000000	1.609369
ENSONIT00000022545	8.078579	31.869931	92.871175	80.063901	80.599915	105.265598
ENSONIT00000021945	2.202380	0.000000	0.000000	0.000000	1.021795	2.069556
ENSONIT00000016442	1.265793	7.260743	392.904385	571.446984	676.137220	410.435245
ENSONIT00000003455	0.000000	0.000000	0.000000	0.000000	0.000000	0.000000
ENSONIT00000016893	0.784201	3.712723	0.000002	1.135134	6.674831	0.027770
ENSONIT00000015388	1.175076	16.659239	17.778497	8.795633	28.921592	33.741002
ENSONIT00000001353	1.612530	2.305616	0.593156	2.479292	2.851095	0.000000
ENSONIT00000022453	39.499922	104.231401	113.590362	100.495440	168.235026	142.096776
ENSONIT00000011663	0.000000	0.000000	0.731491	0.362183	0.000006	7.080523
ENSONIT00000006094	18.857669	44.369142	299.664810	267.635003	349.634500	332.604400
ENSONIT00000014754	1.381860	0.008079	13.102232	1.371581	4.607234	15.376984
ENSONIT00000022666	0.000000	1.542357	0.000000	0.000000	4.488862	0.000000
ENSONIT00000004493	2.241920	10.087295	16.757585	18.733186	18.662158	21.023223
ENSONIT00000025688	0.000000	0.000000	0.000000	0.000000	0.000000	0.000000
ENSONIT00000018104	0.000000	0.000000	0.000000	0.000000	0.000000	0.000000
ENSONIT00000004858	0.000000	0.000000	0.000000	0.000000	0.000000	0.000000
ENSONIT00000025809	3.576445	14.101389	26.053777	8.633288	26.437540	34.631029
ENSONIT00000000948	0.579462	0.000000	1.113583	0.000000	0.000000	2.400205
ENSONIT00000012205	61.545658	432.816604	207.186495	91.885852	78.837730	177.127661
ENSONIT00000009574	0.000000	0.000000	0.000000	0.000000	0.000000	0.000000
ENSONIT00000002897	12.911445	75.616700	57.372427	178.696092	263.714991	116.842309
ENSONIT00000005707	0.000000	0.000000	0.000000	2.240296	0.000000	0.000000
ENSONIT00000002317	0.000000	16.135030	20.937949	13.769092	6.033540	8.967797
ENSONIT00000019365	18.085374	67.531039	105.470064	77.329359	127.463270	147.285125
ENSONIT00000023899	0.000000	0.000000	0.000000	0.000000	0.000000	0.000000
ENSONIT00000020643	4.907073	16.783838	50.716022	95.889340	91.629330	92.491585
ENSONIT00000025438	14.866437	45.676535	34.065109	53.842963	77.409380	58.133137
ENSONIT00000015103	0.583224	0.578704	0.000000	0.000000	4.511494	0.573529
ENSONIT00000022144	0.187515	8.836579	2.608590	0.072844	1.686809	3.961251
ENSONIT00000000487	0.004949	8.322444	0.022355	4.857713	3.160578	1.158647
ENSONIT00000009349	2.764076	11.890295	18.973027	13.866861	15.001309	6.368566
ENSONIT00000013457	0.000000	0.000000	0.000000	0.000000	0.000000	0.000000
ENSONIT00000004236	6.517955	29.410352	50.376120	54.441005	51.372531	59.984930
ENSONIT00000003627	0.000000	0.000000	0.000000	0.000000	0.000000	0.000000
ENSONIT00000000839	0.728641	1.442682	4.772799	0.677703	0.000000	1.635889
ENSONIT00000003062	0.000000	0.000000	4.270818	0.000000	0.000000	0.000000
ENSONIT00000012626	42.370810	178.590125	164.462548	178.220825	251.219688	223.116002
ENSONIT00000004210	0.000000	0.000000	0.000000	1.146796	0.000029	0.000000
ENSONIT00000024722	0.000000	2.394029	0.000000	0.000000	2.258911	0.000000
ENSONIT00000009977	0.000000	0.000000	0.238488	0.000000	0.358562	0.000000
ENSONIT00000025816	5.375417	20.416014	10.644707	19.258475	4.785128	11.547177
ENSONIT00000009660	0.559246	4.324703	18.155168	10.202451	12.419423	8.555463
ENSONIT00000004785	0.708611	5.683671	35.584266	32.619930	25.539226	38.301422
ENSONIT00000012449	1.212365	1.194796	3.613380	7.147150	4.719357	2.363326
ENSONIT00000003972	8.902142	8.921150	32.161773	40.053748	35.610808	39.753448
ENSONIT00000015635	0.000000	0.000000	1.495460	0.000000	0.000000	0.000000
ENSONIT00000026045	2.286996	3.522267	7.174638	2.377980	3.536467	4.739657
ENSONIT00000000371	1.261524	1.189139	2.455636	10.765592	3.565407	8.464696
ENSONIT00000000968	0.578550	0.000000	0.000000	0.000000	0.000000	0.000000
ENSONIT00000013319	0.000000	0.000000	0.000000	0.000000	0.000000	0.000000
ENSONIT00000018470	1.981103	5.336712	7.358355	0.000000	6.675593	3.477512
ENSONIT00000001497	0.000000	2.619733	0.000000	0.000000	1.255976	0.000000
ENSONIT00000009903	0.000000	0.000000	0.000000	0.000000	0.000000	0.000000
ENSONIT00000025089	0.000000	0.000020	0.000000	0.000000	0.000000	0.001377
ENSONIT00000020404	0.000000	7.451574	14.061491	19.302758	43.670278	18.964261
ENSONIT00000023127	0.000000	0.000000	0.000000	0.000000	0.000000	0.000000
ENSONIT00000020710	132.658566	484.574611	509.692708	461.975312	639.602301	717.243818
ENSONIT00000011540	0.000000	2.176766	0.000000	0.000000	0.000000	0.000000
ENSONIT00000000490	0.687639	0.000003	0.000453	0.090618	0.000023	0.000000
ENSONIT00000004119	38.629539	246.734536	150.703546	202.508636	231.996124	218.042712
ENSONIT00000008843	0.000050	0.007108	0.001225	0.000000	0.000000	0.054664
ENSONIT00000021222	20.290165	65.218981	219.205192	243.187903	240.563536	192.450986
ENSONIT00000002994	11.375391	38.296049	42.099350	35.892107	37.553604	33.515314
ENSONIT00000001136	19.533156	77.920828	109.042969	133.261653	137.908206	130.977591
ENSONIT00000023498	0.000000	0.000000	0.000000	0.000000	0.000000	0.000000
ENSONIT00000008255	2.589503	16.048757	6.204815	3.442065	0.000000	8.716107
ENSONIT00000025698	1.294843	3.679170	3.733056	6.516962	0.000000	0.024842
ENSONIT00000000393	1.716452	1.698618	0.000000	0.000000	0.000000	0.000000
ENSONIT00000019503	0.000000	0.000000	0.000000	0.000000	0.000000	1.266068
ENSONIT00000012786	5.566300	32.464866	30.066671	27.282403	39.383792	34.412190
ENSONIT00000007545	0.821147	0.000000	2.627783	1.666996	0.000000	0.000000
ENSONIT00000000138	0.000000	0.000000	0.000000	0.000000	0.000000	0.000000
ENSONIT00000013267	4.628057	15.254050	30.213841	9.689975	35.140834	32.969328
ENSONIT00000022916	30.086326	61.407969	48.982896	77.303126	84.820699	56.782356
ENSONIT00000011480	0.000000	0.000000	0.000000	0.000000	0.000000	0.000000
ENSONIT00000008165	0.000000	0.000000	0.000000	0.000000	0.000000	0.000000
ENSONIT00000008136	0.000000	0.000000	0.000000	0.000000	0.000000	0.000000
ENSONIT00000017194	23.704688	69.102998	245.768642	264.593379	306.526758	314.202466
ENSONIT00000003754	58.348902	341.559346	72.430871	100.861856	282.756825	252.833142
ENSONIT00000011020	1.460309	0.000000	7.195590	5.072792	0.077391	6.090549
ENSONIT00000009154	0.000000	0.000000	0.000000	0.000000	0.000000	0.000000
ENSONIT00000023659	0.000000	0.000000	7.243228	0.000000	0.000000	0.000000
ENSONIT00000011133	0.000000	0.000000	0.000000	0.000000	0.000000	1.086860
ENSONIT00000025082	0.000000	0.000000	0.000000	0.000000	0.000000	0.000000
ENSONIT00000013921	0.000000	0.000000	0.000000	0.000000	0.000000	0.000000
ENSONIT00000005155	1.957185	0.000000	1.465833	0.010248	0.000003	0.000000
ENSONIT00000001596	8.241649	36.842969	37.452189	24.192903	55.932270	64.683177
ENSONIT00000015848	10.501935	32.524051	28.565848	17.526015	57.688733	31.673334
ENSONIT00000004679	0.000000	0.000000	4.008353	0.000000	0.000000	0.000000
ENSONIT00000026751	1.801445	0.000000	1.721805	0.000000	1.554681	0.000000
ENSONIT00000020012	0.000000	0.000000	0.000000	0.000000	0.000000	0.000000
ENSONIT00000012118	0.000000	0.000000	0.000000	0.000000	0.000000	0.000000
ENSONIT00000020729	202.001876	822.132498	334.295432	367.529947	448.080618	377.589732
ENSONIT00000001062	1.323004	7.437284	0.000000	1.224205	24.626507	1.231943
ENSONIT00000013371	0.000000	0.516063	0.000000	0.000000	2.525686	0.000000
ENSONIT00000004753	6.812707	43.716310	43.781264	33.168984	70.016790	61.823067
ENSONIT00000000847	0.885772	0.000000	2.536051	0.869955	0.899460	0.000000
ENSONIT00000011650	0.000000	1.067128	0.000000	0.000000	0.000000	0.000000
ENSONIT00000023262	5.461116	7.821728	10.318301	7.048284	15.346883	9.413945
ENSONIT00000005750	13.723016	37.490656	77.267624	87.703631	96.341622	118.381190
ENSONIT00000018896	2.060511	4.030866	16.482100	18.353213	24.273921	41.565109
ENSONIT00000007860	23.346040	51.109395	9.870446	41.301245	44.382443	50.135294
ENSONIT00000023490	183.042229	717.350696	811.202336	559.903167	833.617449	873.444074
ENSONIT00000004413	36.683599	222.123179	101.538067	61.622796	98.977528	169.672937
ENSONIT00000024488	1.068765	8.534244	1.424807	1.348490	9.320155	5.137294
ENSONIT00000020769	0.000000	0.000000	0.000000	0.000000	0.000000	1.244212
ENSONIT00000017622	0.000000	0.000000	0.000000	0.000000	0.000000	0.000000
ENSONIT00000023167	0.000000	0.000000	0.000000	0.000000	0.000000	0.000000
ENSONIT00000020821	1.147930	1.109617	1.195442	1.137703	1.947991	0.000000
ENSONIT00000020741	2.348294	5.986757	12.217955	7.302797	10.622536	7.078778
ENSONIT00000002296	0.000000	0.000000	0.000000	0.000000	0.000000	0.000000
ENSONIT00000015531	0.000000	0.000000	0.000000	0.000000	0.000000	0.000000
ENSONIT00000004738	18.741180	62.779673	56.501716	65.574637	63.524129	62.384989
ENSONIT00000003011	0.000000	0.000000	0.000000	0.000000	0.000000	0.000000
ENSONIT00000026667	0.000000	0.000000	0.000000	0.000000	0.000000	0.000000
ENSONIT00000002043	1.216045	15.758240	247.205870	96.482997	52.315205	62.540651
ENSONIT00000014085	0.000000	1.119476	2.209109	0.000000	0.000000	0.000000
ENSONIT00000000593	0.413021	0.000000	0.000000	16.080354	0.000000	0.000000
ENSONIT00000008332	0.000000	0.000000	0.000000	0.000000	0.000000	0.000000
ENSONIT00000009458	27.928752	47.185959	61.766134	52.188569	53.896165	57.929134
ENSONIT00000019438	0.001402	9.520391	14.767305	5.893414	0.000000	4.407946
ENSONIT00000005424	210.099514	975.062873	495.677353	402.392671	621.315126	680.098911
ENSONIT00000000096	0.000000	0.000000	0.000000	0.504110	0.000000	0.000000
ENSONIT00000021193	1.291456	0.000000	0.000000	0.000000	0.000000	2.549122
ENSONIT00000015588	10.043527	11.598577	21.597100	40.150535	59.381471	44.198683
ENSONIT00000003777	12.227428	24.608115	185.158642	225.400743	218.129408	245.917887
ENSONIT00000015280	0.000000	0.000000	0.000000	0.000000	0.000000	0.000000
ENSONIT00000015054	0.000000	1.086626	0.000000	0.000000	1.075604	1.080665
ENSONIT00000017826	0.000000	1.322146	2.753424	2.775919	1.311114	1.320153
ENSONIT00000001811	1.292214	1.180647	3.961857	1.315296	8.783181	1.581496
ENSONIT00000011010	1.173883	0.000000	0.000000	0.000000	0.000000	0.583688
ENSONIT00000009156	0.000000	2.664470	0.000000	0.000000	4.064598	5.400848
ENSONIT00000011352	0.000000	1.585292	0.000000	0.000000	0.000000	1.539967
ENSONIT00000023690	0.000000	0.000000	0.000000	0.000000	0.000000	0.000000
ENSONIT00000011402	0.000000	0.000000	0.000000	0.000000	1.285982	0.000000
ENSONIT00000024233	0.000000	0.000000	0.000000	0.000000	0.000000	0.000000
ENSONIT00000000547	0.000000	1.396119	3.042859	2.969342	2.922090	1.481007
ENSONIT00000007438	0.000000	0.000000	0.000000	1.286218	1.210914	0.000000
ENSONIT00000025636	45.274227	107.135445	211.817591	175.687665	276.743088	272.702181
ENSONIT00000017084	0.000000	0.000000	0.000000	0.000000	0.000000	0.000000
ENSONIT00000004068	0.000000	0.000000	2.110226	1.051506	1.033889	3.136631
ENSONIT00000026287	0.000000	14.305087	30.277229	19.687289	34.220854	21.928535
ENSONIT00000007928	14.594448	68.148864	33.257596	31.285432	51.869597	20.218377
ENSONIT00000006404	16.827661	55.525656	94.296948	116.656617	104.751643	92.769639
ENSONIT00000024757	0.000000	0.000000	0.000000	0.000000	0.000000	0.000000
ENSONIT00000020826	19.751536	46.506157	164.557479	137.755122	235.511578	246.291251
ENSONIT00000001167	1.538406	2.928372	3.061688	1.532624	4.266509	1.464943
ENSONIT00000024707	28.672216	69.876924	73.483162	85.419945	105.171494	108.262043
ENSONIT00000018981	0.000000	0.000517	0.002841	0.000000	0.000325	0.205785
ENSONIT00000023121	0.000000	1.427494	0.000000	0.000000	1.402992	0.000000
ENSONIT00000001966	0.000000	0.000000	0.000000	0.000000	0.000009	0.000000
ENSONIT00000018274	0.000000	0.000000	0.000000	0.000000	0.000000	0.000000
ENSONIT00000022354	0.629184	0.153040	21.798112	3.074772	0.027278	0.087031
ENSONIT00000010210	0.830308	0.000000	2.666179	0.000000	3.777918	5.056213
ENSONIT00000016458	11.827032	55.703848	167.447391	148.992016	124.211631	117.036050
ENSONIT00000015102	0.000000	1.201421	0.000000	0.000000	1.220073	0.000000
ENSONIT00000005960	0.797839	0.860459	1.322048	1.065404	0.000000	9.035091
ENSONIT00000018454	0.000000	0.000000	0.000000	0.000000	0.705803	0.000000
ENSONIT00000025529	0.410738	8.453767	0.000110	0.372180	3.917964	0.090395
ENSONIT00000023914	9.817168	29.664873	97.019442	103.809162	113.791996	81.130714
ENSONIT00000013514	0.000000	1.290244	2.559078	2.578803	1.215457	1.240201
ENSONIT00000006208	0.000415	3.486398	0.001050	4.630848	0.036407	0.000000
ENSONIT00000009114	38.357798	117.908157	99.555100	54.937787	154.018437	126.013602
ENSONIT00000017634	43.010985	113.634756	463.982422	514.006990	615.609269	591.726003
ENSONIT00000026355	0.000000	0.000000	0.000000	0.000000	0.000000	0.000000
ENSONIT00000018669	0.002821	0.000000	0.000000	0.000000	0.000000	0.000000
ENSONIT00000025996	2.815762	4.432040	4.709314	1.533292	14.541014	2.902635
ENSONIT00000015187	0.000000	0.000000	2.820221	0.000000	0.000000	4.316028
ENSONIT00000011045	0.000000	0.000000	0.000000	0.000000	4.810377	3.608171
ENSONIT00000020235	11.687980	7.955236	12.750924	11.570202	14.451820	16.898701
ENSONIT00000000152	11.752376	22.681546	24.670410	45.367938	38.139869	35.843592
ENSONIT00000004178	0.000000	5.280882	2.041004	2.096810	1.432640	10.262255
ENSONIT00000007535	20.270275	59.464593	12.434809	20.863825	22.033681	31.115349
ENSONIT00000016773	142.053766	608.917787	2091.573095	3132.094040	1916.655547	1821.757187
ENSONIT00000021260	22.457185	67.160140	181.457827	201.467728	192.403620	261.134072
ENSONIT00000008991	0.000000	0.000000	0.000000	0.000000	1.136815	0.000000
ENSONIT00000012948	1.041194	1.001286	2.924433	1.004328	10.746104	4.952112
ENSONIT00000018301	0.000000	0.000000	0.000000	0.000000	0.000000	0.000000
ENSONIT00000006052	0.000000	0.000000	0.000000	0.000000	0.000000	0.000000
ENSONIT00000017284	10.811912	67.015696	52.165728	50.257639	89.377599	74.027113
ENSONIT00000026777	0.000000	0.000000	0.000000	0.000000	5.097995	0.000000
ENSONIT00000022687	18.643102	88.422484	105.204085	105.997953	117.841406	155.735297
ENSONIT00000010170	21.439680	61.381406	50.748255	68.355116	92.511948	76.339422
ENSONIT00000001387	3.551934	10.510217	0.000000	1.707353	0.767971	7.557236
ENSONIT00000012114	0.000000	0.000000	0.000000	0.000000	0.000000	0.000000
ENSONIT00000021770	0.694073	11.312051	10.913792	12.512821	11.264864	5.117640
ENSONIT00000016764	23.953079	129.237274	118.688687	158.735044	179.319372	153.907474
ENSONIT00000024499	1.262145	0.000000	0.000000	0.000000	0.000000	0.000000
ENSONIT00000009526	78.729063	280.652460	135.907596	132.127141	142.904781	153.271091
ENSONIT00000009481	0.000000	1.411087	1.540560	0.000000	0.000000	0.000000
ENSONIT00000026381	0.000000	0.000000	0.000000	0.000000	0.000000	0.000000
ENSONIT00000004175	0.000516	11.007372	6.092525	2.212775	21.423281	6.037187
ENSONIT00000021853	88.314669	151.582701	61.368432	57.897938	120.775871	98.155437
ENSONIT00000002549	19.337119	41.241899	75.815113	61.890965	57.410522	59.469210
ENSONIT00000013886	0.000134	0.000000	7.908403	5.235823	0.000000	0.000017
ENSONIT00000010034	2.582779	58.123997	41.520552	48.519831	47.934936	30.596732
ENSONIT00000010860	0.000000	1.208116	0.000000	0.000000	0.000000	0.000000
ENSONIT00000010694	0.000000	0.000000	0.000000	0.000000	0.000000	0.000000
ENSONIT00000003452	169.623320	7.327935	7.319282	826.759580	464.172338	7.189984
ENSONIT00000016019	6.670541	16.825185	30.925467	29.010196	39.198052	17.907045
ENSONIT00000000117	0.000000	0.000000	0.000000	0.000000	0.000042	0.000000
ENSONIT00000010049	0.000000	0.000000	0.000000	0.000000	0.000000	0.000000
ENSONIT00000014623	1.166201	2.299233	0.000000	0.000000	0.000000	0.000000
ENSONIT00000011624	0.000000	0.000000	0.000000	0.000000	0.000000	0.000000
ENSONIT00000021342	60.221209	204.895005	274.845716	355.628240	602.932581	458.222492
ENSONIT00000000013	0.000000	2.939778	0.021125	2.766416	5.625901	0.000000
ENSONIT00000000125	1.217824	3.770157	16.018591	37.063011	1.242925	5.771815
ENSONIT00000014235	0.000000	0.000000	6.542661	1.675335	9.040004	2.961532
ENSONIT00000005637	1.095534	4.363836	20.323760	15.674744	18.362733	15.171233
ENSONIT00000013468	0.000000	0.000000	0.000000	0.000000	0.000000	0.000000
ENSONIT00000019204	0.727298	2.880820	1.946342	1.832704	6.216566	4.082400
ENSONIT00000014838	4.840035	6.323266	42.425640	19.565093	43.937027	42.247289
ENSONIT00000009095	0.000000	0.000000	0.000000	0.000000	0.000000	0.000000
ENSONIT00000011866	18.574195	62.594937	481.930766	479.021602	483.775761	539.490664
ENSONIT00000006555	1.131270	11.454061	3.580235	4.775772	1.147795	2.295666
ENSONIT00000013663	1.354249	1.352929	0.000000	0.000000	3.890952	0.000000
ENSONIT00000012441	0.000000	0.000000	0.000000	0.000000	0.000000	1.308133
ENSONIT00000008297	13.051070	109.167544	37.721278	38.390649	72.290860	59.210332
ENSONIT00000006853	7.406064	17.233788	47.188778	34.015442	55.398660	26.620975
ENSONIT00000002243	0.427266	0.028025	0.107476	0.000489	0.063835	0.035617
ENSONIT00000005496	0.000000	0.000000	1.301318	0.000000	1.280807	0.000000
ENSONIT00000024593	0.380056	0.000000	0.000000	0.000000	0.000000	0.000000
ENSONIT00000005427	0.000000	4.495993	0.000000	5.733520	4.163639	4.235037
ENSONIT00000005889	0.572530	1.193612	1.878238	0.620362	1.830934	3.077572
ENSONIT00000022777	60.835843	173.497552	475.900489	436.505326	615.107957	534.356792
ENSONIT00000016486	1.062051	1.036124	0.997122	0.000000	6.022551	2.033744
ENSONIT00000009330	66.800325	20.862008	55.531412	18.350613	45.053834	101.672361
ENSONIT00000022959	2.793269	10.163557	17.051393	10.133077	23.751196	10.570484
ENSONIT00000000692	7.576084	51.760948	15.609003	14.065025	28.731224	18.406856
ENSONIT00000006198	0.000000	0.000000	2.833344	2.880221	0.000000	0.000000
ENSONIT00000023475	0.000000	0.000000	0.000000	0.000000	0.000000	0.000000
ENSONIT00000019001	1.326777	1.367777	4.318938	7.183872	8.131434	12.239524
ENSONIT00000015432	2.913916	0.000000	0.000000	0.000000	0.000000	1.540973
ENSONIT00000016593	11.641678	43.724981	62.463234	85.871319	81.679750	96.849490
ENSONIT00000024447	3.338604	5.507408	17.338284	8.745521	17.253826	6.528540
ENSONIT00000022337	32.318558	128.178882	55.822386	44.527469	106.727640	153.537400
ENSONIT00000022030	32.036528	133.028183	216.910163	255.970662	277.330011	288.241203
ENSONIT00000026099	0.000000	0.000000	0.000000	0.000000	0.000000	0.000000
ENSONIT00000001656	9.222140	9.977045	8.912369	4.575688	9.679319	10.929664
ENSONIT00000011785	0.547354	0.000031	0.000020	0.000040	0.000000	0.004865
ENSONIT00000003607	0.000000	0.000000	0.000000	0.000000	0.000000	0.000000
ENSONIT00000002518	0.000000	0.000000	0.000000	0.000000	0.000000	0.000000
ENSONIT00000002486	90.492085	162.455253	96.134991	89.835478	125.613338	129.850207
ENSONIT00000006682	7.356323	236.058327	11.113454	197.584498	185.357451	237.397930
ENSONIT00000010139	187.945620	1789.088627	1018.155672	1530.246064	1992.192794	1669.823304
ENSONIT00000011001	0.000000	0.000000	1.296715	0.000000	1.218778	0.000000
ENSONIT00000026282	0.000000	0.000000	0.000000	0.000000	0.000000	0.000000
ENSONIT00000016869	8.531007	0.000000	4.590651	24.273335	22.732753	6.295807
ENSONIT00000015283	1.668564	6.819266	9.824648	9.987812	9.180267	27.840314
ENSONIT00000004591	51.054670	158.884176	111.864556	89.595149	165.584880	151.260070
ENSONIT00000003909	0.000000	0.000000	1.788231	0.000000	7.985506	3.246732
ENSONIT00000000055	0.000000	0.000000	0.000000	0.000000	0.000000	0.000000
ENSONIT00000009494	7.800602	3.930951	0.000000	2.169656	0.000000	1.945917
ENSONIT00000013608	5.409453	18.662291	13.935303	16.025477	33.718989	20.207206
ENSONIT00000010063	1.451030	0.000000	0.000000	0.000000	0.000000	0.000000
ENSONIT00000024947	0.000000	0.000000	0.000000	0.000000	0.000000	0.000000
ENSONIT00000017700	0.000000	0.000000	0.000000	0.000000	0.000000	0.000000
ENSONIT00000005393	0.000000	0.000000	0.000000	0.000000	0.000000	0.000000
ENSONIT00000026187	0.000000	0.000000	0.000000	0.000000	4.261354	0.000000
ENSONIT00000007759	15.748399	54.888364	33.100306	35.352302	42.667104	60.827502
ENSONIT00000019374	15.394296	3.423599	5.809983	13.713895	29.414198	22.069568
ENSONIT00000006722	0.636182	3.021286	3.979213	2.185654	4.553203	0.001680
ENSONIT00000002146	0.000007	0.002523	0.023353	0.005667	0.010688	0.215016
ENSONIT00000016472	0.000000	0.000000	0.000000	0.000000	0.000000	0.432197
ENSONIT00000011952	8.038498	14.595935	41.611559	27.456669	36.246445	26.489653
ENSONIT00000004106	6.533334	47.294824	18.419401	26.203538	33.834975	56.494853
ENSONIT00000002053	0.022403	0.000190	9.827487	27.772039	11.543853	41.894789
ENSONIT00000004378	10.898614	8.174125	1.416828	2.820419	11.827814	8.006856
ENSONIT00000015119	30.053586	106.734561	56.109210	50.600212	85.327811	84.270992
ENSONIT00000017650	8.833794	38.634978	24.069736	25.351428	43.349904	36.849256
ENSONIT00000013061	4.305861	38.774869	32.387922	94.961591	53.803079	43.009665
ENSONIT00000023434	0.000000	0.000000	0.982401	0.000129	0.000020	0.000000
ENSONIT00000009775	21.514675	50.191386	240.811008	251.118294	236.999095	293.793100
ENSONIT00000020788	0.000000	0.000000	0.000000	0.000000	0.000000	0.000000
ENSONIT00000022482	0.000000	0.000000	0.000000	0.000000	0.000000	0.000000
ENSONIT00000001712	0.000000	0.000000	0.000000	0.000000	0.000000	0.000000
ENSONIT00000021064	4.740429	23.951096	13.547947	22.905747	9.878477	15.851314
ENSONIT00000009426	0.000000	0.000000	0.000000	0.000000	0.000000	0.000000
ENSONIT00000019666	1819.329130	8076.891187	9696.880738	12559.956307	15514.169482	11839.511198
ENSONIT00000001484	2.499704	13.573833	18.904101	12.198397	2.519571	19.979065
ENSONIT00000020500	24.946049	171.265627	375.097331	449.499962	537.602830	591.105731
ENSONIT00000014683	0.000000	0.000000	0.000000	0.000000	0.000000	0.000000
ENSONIT00000001593	22.633332	142.393032	169.011434	257.568359	211.525442	299.814320
ENSONIT00000011602	0.000000	0.000000	1.952563	0.000000	0.000000	4.334935
ENSONIT00000016387	0.000000	0.000000	0.000000	0.000000	0.000000	1.104627
ENSONIT00000010085	0.000000	0.000000	0.000000	0.000000	0.000000	0.000000
ENSONIT00000021417	1.324999	1.132311	4.034804	0.000000	0.636367	1.103660
ENSONIT00000010426	7.423793	37.696900	22.854154	20.562495	19.479284	35.032192
ENSONIT00000000988	3.968313	16.447546	17.530841	11.165307	15.703585	10.921649
ENSONIT00000014047	1.898872	0.000000	0.000000	0.000000	1.895580	0.000000
ENSONIT00000006588	0.000000	0.000000	0.000000	0.000000	0.000000	0.000000
ENSONIT00000014929	0.000000	0.000000	0.000000	0.000000	0.000000	1.035092
ENSONIT00000006123	0.000000	18.571230	12.879194	4.289857	21.446830	26.073116
ENSONIT00000020808	0.000000	0.000000	0.000000	0.000000	1.607772	0.000000
ENSONIT00000019911	0.993855	1.214187	2.115461	0.000000	0.000000	3.417107
ENSONIT00000009190	0.000000	0.000000	0.000000	0.000000	0.000000	0.000000
ENSONIT00000009696	0.000000	0.000000	0.000000	0.000000	0.000000	0.000000
ENSONIT00000011899	0.000000	0.000000	0.000000	0.000000	0.000000	0.000000
ENSONIT00000024079	0.000000	0.000000	0.000000	0.000000	1.648046	0.000000
ENSONIT00000012561	0.000000	0.000000	0.000000	0.000000	0.000000	0.000000
ENSONIT00000013166	34.120590	167.523979	273.635130	280.463029	398.366950	292.449346
ENSONIT00000012153	2.522532	23.116881	10.084312	10.543601	20.750934	11.134955
ENSONIT00000024648	166.607324	808.273653	210.614361	503.815474	573.807065	623.366491
ENSONIT00000001823	0.033083	0.028765	0.000050	0.000000	0.000000	0.000045
ENSONIT00000021079	0.000000	0.000000	0.000000	0.000000	0.000000	0.000000
ENSONIT00000014782	17.958825	48.513235	87.440689	77.102050	87.985344	119.643986
ENSONIT00000026466	1.646484	15.658295	3.194376	3.155656	10.408483	11.907619
ENSONIT00000019712	27.901457	170.311901	67.363608	35.140885	97.161093	95.460986
ENSONIT00000025584	2.521610	11.076583	5.983109	3.598910	9.666437	9.760000
ENSONIT00000001134	0.000000	0.000000	0.000000	0.000000	0.000000	0.000000
ENSONIT00000016912	6.816836	51.421677	39.962347	33.672438	49.240609	44.610071
ENSONIT00000014018	0.000000	0.000000	0.000000	0.000000	0.000000	0.000000
ENSONIT00000020253	0.000000	0.000000	0.000000	0.000000	0.000000	0.000000
ENSONIT00000003133	18.604128	49.557743	32.364692	10.081499	66.252536	54.510971
ENSONIT00000008479	0.000000	0.000000	0.000000	0.624566	0.000000	0.000000
ENSONIT00000008337	1.466396	2.788578	11.575862	12.796720	3.904903	9.284053
ENSONIT00000010803	159.694091	795.671098	357.480685	437.669276	362.297755	538.914684
ENSONIT00000014117	6.624438	43.393330	24.196535	20.604362	28.725712	34.599346
ENSONIT00000001249	1.753684	3.343935	0.000000	0.000000	0.000000	0.000000
ENSONIT00000011703	0.000000	2.366279	0.000000	0.000000	3.494991	4.695315
ENSONIT00000006990	54.046282	13.524703	3.996550	1.553561	77.489649	5.688922
ENSONIT00000013970	10.542043	31.401428	47.112582	31.843233	30.514419	50.624530
ENSONIT00000004114	0.000000	0.000000	0.000000	0.000000	1.084117	0.000000
ENSONIT00000024140	38.197750	62.471252	118.898233	79.980036	104.454267	107.334481
ENSONIT00000002541	31.509160	59.592367	146.053241	127.017563	168.750790	147.645217
ENSONIT00000011820	0.000000	0.000000	0.000000	0.000000	0.000000	0.000000
ENSONIT00000024954	1.263320	7.789113	9.788753	31.468203	9.645043	27.907973
ENSONIT00000026786	0.000000	0.000000	0.000000	0.000000	0.000000	0.000000
ENSONIT00000001535	0.470363	1.564253	0.000000	0.000298	1.557529	0.000000
ENSONIT00000020053	0.000000	0.000000	0.000000	0.000000	0.000000	0.000000
ENSONIT00000009621	0.000000	1.702127	0.000000	0.000000	1.595448	0.000000
ENSONIT00000015784	35.173340	59.599398	191.119960	214.279525	263.242208	261.628609
ENSONIT00000025658	0.000000	2.772300	19.659126	0.168254	12.222529	3.616932
ENSONIT00000011244	19.637253	81.861866	103.101046	82.632415	146.651127	97.213679
ENSONIT00000001447	0.000000	0.000000	0.000000	0.000000	0.000000	0.000000
ENSONIT00000025173	0.000000	0.000000	0.000000	0.000000	0.000000	0.000000
ENSONIT00000025585	0.000000	6.258894	14.087252	2.511999	8.724491	8.675565
ENSONIT00000020722	0.000000	0.000000	2.095380	0.000000	0.000000	0.000000
ENSONIT00000016088	1.615347	0.000000	0.000000	0.000784	13.254765	0.000000
ENSONIT00000004249	5.066261	19.583523	26.477780	32.228752	67.956895	43.290547
ENSONIT00000005287	0.000000	0.000000	0.000000	0.000000	0.000000	0.000000
ENSONIT00000003873	0.000000	0.000000	0.496442	0.000000	0.000000	0.000000
ENSONIT00000023662	0.000000	0.000000	0.000000	0.000000	0.000000	0.000000
ENSONIT00000013670	0.000000	5.651718	0.000000	7.147512	16.080503	5.762032
ENSONIT00000016153	0.000000	0.000000	0.000000	0.000000	0.000000	0.000000
ENSONIT00000018248	48.004681	184.638629	87.334633	93.425702	203.835279	225.121449
ENSONIT00000023067	0.000000	1.832949	7.784530	11.564719	8.032642	16.757068
ENSONIT00000003531	4.243734	78.770204	29.452234	31.839731	73.747115	76.092476
ENSONIT00000001906	5.222458	10.778234	28.275059	19.832021	30.092204	35.688740
ENSONIT00000010717	0.000000	0.000000	2.279433	8.681620	1.879471	0.000000
ENSONIT00000009188	0.000000	0.000000	0.098339	0.005182	0.001162	0.002428
ENSONIT00000025061	0.000000	0.000000	0.000000	0.000000	0.000000	0.000000
ENSONIT00000020617	7.441492	22.553099	9.269713	15.405217	6.513824	6.546898
ENSONIT00000011228	2086.699010	8367.936798	3243.891183	4282.019594	4016.631736	4833.005631
ENSONIT00000011722	3.782924	5.360565	0.000000	1.412270	0.000000	1.350142
ENSONIT00000024174	0.000000	4.050769	3.799767	1.299250	0.000000	1.288309
ENSONIT00000021972	32.403409	126.946143	203.060339	181.700790	178.129358	268.861075
ENSONIT00000001444	21.978418	60.995961	71.723787	76.306064	136.062365	89.292444
ENSONIT00000019510	0.000000	0.000000	0.000000	0.000000	0.000000	0.000000
ENSONIT00000014980	0.000000	0.000000	3.054481	0.000000	0.000000	2.534594
ENSONIT00000022910	0.000000	0.000000	3.708553	0.000000	0.000000	1.792465
ENSONIT00000004772	0.000000	0.000000	0.000000	0.000000	0.000000	0.000000
ENSONIT00000020740	0.000000	0.626793	0.000000	0.000000	0.000000	0.000000
ENSONIT00000003221	0.000000	0.000000	0.000000	0.000000	0.000000	0.000000
ENSONIT00000018185	1.131609	0.557080	1.092658	0.543315	1.583474	3.255597
ENSONIT00000015359	1.029714	0.000000	0.000000	0.000000	0.000000	0.000000
ENSONIT00000010846	87.417012	557.690045	1010.973118	893.399087	1490.163008	1156.262636
ENSONIT00000024316	11.337920	68.425355	34.318881	29.334561	56.740811	64.316586
ENSONIT00000005704	0.000000	0.000000	0.000000	0.000000	0.000000	0.000000
ENSONIT00000010815	14.485591	12.698704	16.596395	16.641421	15.142796	15.378840
ENSONIT00000012683	0.000000	0.000000	0.000000	0.000000	0.000000	0.000000
ENSONIT00000004972	15130.184526	64743.623596	32513.022774	40057.157184	47472.352134	56063.068511
ENSONIT00000004636	0.000000	0.000000	0.000000	0.000000	0.000000	0.000000
ENSONIT00000006171	0.000000	0.000000	0.000000	0.000000	1.084932	0.000000
ENSONIT00000005894	1.133753	1.111435	0.000000	0.000000	0.000000	0.000000
ENSONIT00000006609	3.979806	14.358216	25.864193	14.185381	15.204633	16.684061
ENSONIT00000008747	0.000000	0.000000	0.000000	0.000000	0.000000	0.000000
ENSONIT00000009713	8.018441	100.567720	60.393249	36.425813	56.680087	70.233660
ENSONIT00000007874	36.859524	150.425503	431.882160	301.195286	300.098798	352.512496
ENSONIT00000016937	2.455835	18.038467	74.528678	65.885412	94.268790	78.325859
ENSONIT00000011926	4.277102	10.231693	8.909605	7.430769	17.773193	14.976172
ENSONIT00000002030	13.969732	47.341472	170.033586	248.583383	375.379634	374.794466
ENSONIT00000007757	0.000000	0.000000	0.000000	0.000000	0.000000	0.000000
ENSONIT00000018036	2.529017	1.273828	1.278697	0.000000	0.000000	0.000000
ENSONIT00000011786	0.650184	39.799860	23.542289	27.416778	25.661253	49.433722
ENSONIT00000002727	0.000000	0.000000	0.003834	0.218010	1.032217	10.464110
ENSONIT00000016379	70.198002	398.967287	1375.846226	1348.611864	1557.800777	1346.175485
ENSONIT00000021283	29.226722	76.564867	194.870781	134.529278	166.893672	155.895236
ENSONIT00000024509	0.000000	0.000000	0.000000	0.000000	0.000000	0.000000
ENSONIT00000017539	54.000565	206.815700	131.015579	121.674444	213.707639	194.319637
ENSONIT00000001730	15.082400	50.179467	75.374634	73.357521	76.850940	71.864827
ENSONIT00000013450	8.277025	71.438089	22.108992	17.042252	45.419828	44.728626
ENSONIT00000014569	0.000000	0.000002	0.000000	2.284072	0.000000	1.369005
ENSONIT00000020377	0.000000	0.000000	1.568876	0.000000	2.920852	10.367544
ENSONIT00000015397	10.427815	7.344505	16.795354	10.202449	22.943824	17.904868
ENSONIT00000000621	4.134223	3.230121	10.032719	3.305359	7.586895	10.852642
ENSONIT00000008826	0.000000	0.000000	0.000000	0.000000	0.000000	0.000000
ENSONIT00000022384	0.000000	0.000000	1.371830	0.000000	1.328996	0.000000
ENSONIT00000023688	4.320042	96.374173	926.586437	603.766999	312.550220	203.526529
ENSONIT00000012286	2.285451	6.852379	2.284394	0.000000	1.119730	5.700451
ENSONIT00000009168	52.458358	180.016979	98.991169	80.336560	124.770798	104.815166
ENSONIT00000008385	0.000000	0.000000	0.000000	0.000000	0.000000	0.000000
ENSONIT00000017678	44.894218	117.845538	112.988756	79.509286	150.748525	138.206939
ENSONIT00000003347	6732.083315	12686.243240	7099.417257	7181.014282	9685.852351	9574.400125
ENSONIT00000016834	5.282454	18.904783	26.160534	12.654363	16.078883	9.427897
ENSONIT00000015926	0.000000	0.000000	0.000000	0.000000	0.000000	0.000000
ENSONIT00000008507	3.208635	0.000000	0.000000	0.000000	1.652255	0.000000
ENSONIT00000012628	1.289826	1.780097	1.251049	11.289668	0.000000	0.000000
ENSONIT00000002773	11.227519	38.894872	13.348813	10.853194	17.184930	25.410257
ENSONIT00000005614	44.314054	269.535405	92.222958	72.670277	155.716905	140.542933
ENSONIT00000014374	0.000000	1.183213	2.478189	0.000000	5.960469	2.382427
ENSONIT00000019521	1.078452	0.000000	1.025912	1.037883	0.000000	1.075472
ENSONIT00000013811	0.000000	0.000000	0.000000	0.000000	0.000000	0.000000
ENSONIT00000024926	1.083519	7.786598	1.562034	0.383564	9.657379	7.679163
ENSONIT00000008849	24.814307	69.035184	62.323457	100.972594	74.599704	91.853976
ENSONIT00000004722	7.214350	17.495625	16.875990	13.114084	20.067862	16.455323
ENSONIT00000018722	0.000000	1.229870	0.000000	0.000000	0.000000	1.199579
ENSONIT00000001950	0.000000	0.000000	0.000000	0.000000	0.000000	0.000000
ENSONIT00000003509	2.319415	8.335967	2.208050	5.540551	2.722687	3.257228
ENSONIT00000026012	0.000000	0.000000	0.000000	0.000000	0.000000	0.000000
ENSONIT00000011491	1516.588553	6097.746175	3619.548691	3510.664853	3866.559624	3442.002104
ENSONIT00000008579	0.000000	0.000000	0.000000	0.000000	0.000000	0.000000
ENSONIT00000013208	10.350580	56.614757	22.628280	20.544926	30.088284	22.068162
ENSONIT00000000627	1.902284	0.000000	1.275219	1.283331	0.000000	5.314422
ENSONIT00000000349	0.000000	0.000000	0.000000	0.000000	0.000000	0.000000
ENSONIT00000000951	48.639661	127.220590	45.146604	60.925144	95.180238	140.875378
ENSONIT00000018361	0.000000	1.174903	0.241131	0.000000	2.924204	0.000000
ENSONIT00000007240	0.000000	3.105171	19.686877	6.593346	34.176474	13.056280
ENSONIT00000006286	3.501423	2.300504	1.207131	0.000000	4.472576	3.363601
ENSONIT00000010360	17.864093	49.741537	118.364221	119.508277	124.480500	140.979265
ENSONIT00000002601	0.000000	0.000000	0.983709	0.000000	0.856748	0.868815
ENSONIT00000023854	33.518355	97.630910	179.368190	134.896383	199.417999	207.198424
ENSONIT00000011611	8.129047	22.385917	14.879767	34.189593	50.147944	44.928766
ENSONIT00000014159	2.687673	26.463937	22.671704	28.963207	37.232336	39.310767
ENSONIT00000013779	0.000000	0.000000	0.608551	0.000000	0.000000	0.000000
ENSONIT00000018380	0.000000	0.000000	0.000000	0.000000	1.476164	1.497974
ENSONIT00000018968	0.000000	2.303922	25.865829	16.809592	6.912511	9.152896
ENSONIT00000023763	0.000000	2.971981	0.000000	1.014836	0.000000	0.000000
ENSONIT00000025866	0.000000	0.000000	0.000000	0.000000	0.000000	0.000000
ENSONIT00000011046	5.763660	35.320623	68.747058	46.522623	63.512283	71.586419
ENSONIT00000024624	14.783767	92.349052	71.252704	71.053144	69.471076	70.565803
ENSONIT00000019881	3.111657	7.090274	3.726571	6.329726	12.665862	1.530104
ENSONIT00000024893	0.000000	0.021289	0.011003	0.000951	0.000000	0.000000
ENSONIT00000000444	0.000000	0.000000	0.000000	0.000000	0.000000	0.000000
ENSONIT00000011693	25.576383	63.907191	45.285340	26.726715	71.623172	60.078258
ENSONIT00000023664	0.000000	0.000000	0.000000	0.000000	0.000000	0.000000
ENSONIT00000015340	0.000000	2.622060	1.994433	0.045104	0.000000	0.634127
ENSONIT00000004829	1.493308	4.403152	3.126906	1.539061	5.791305	2.957391
ENSONIT00000021215	7.715693	27.797310	110.353819	181.025429	164.054069	265.108628
ENSONIT00000001503	22104.850646	97296.146181	50998.478791	70953.086558	82588.141847	70090.561641
ENSONIT00000005604	0.000000	1.519691	0.000000	1.629624	1.473490	1.480074
ENSONIT00000024331	57.084662	95.572837	64.544086	85.846043	148.992119	154.893696
ENSONIT00000026370	0.000000	0.000000	0.000000	0.000000	1.269656	1.287358
ENSONIT00000002673	0.000000	0.000000	1.212775	0.000000	6.843697	1.126598
ENSONIT00000002720	0.000000	0.000000	0.000000	0.000000	0.000000	0.000000
ENSONIT00000012312	0.000000	1.431135	0.000000	0.000000	1.437494	0.000000
ENSONIT00000013277	0.299726	0.000000	0.000000	0.000000	0.000000	0.000000
ENSONIT00000012162	85.658756	196.441978	172.717499	329.862424	223.091723	244.340091
ENSONIT00000009238	144.310991	634.267108	742.671193	553.990263	896.408212	876.533792
ENSONIT00000009058	2.719390	11.961829	8.265734	5.396899	10.709964	0.000000
ENSONIT00000021775	0.000000	0.000003	0.000000	0.000000	1.321326	0.000000
ENSONIT00000000997	0.000000	0.000000	0.000000	0.000000	0.000000	0.000000
ENSONIT00000000625	0.000000	6.433114	1.700641	13.052381	0.000000	0.000000
ENSONIT00000007428	0.000000	1.300620	0.000000	0.000000	0.000000	0.000000
ENSONIT00000021598	0.000000	2.284845	0.000000	0.000000	0.000000	0.000000
ENSONIT00000004588	15.266215	142.332440	157.380721	169.423156	302.049672	173.833909
ENSONIT00000017587	0.000000	0.000000	0.000000	0.588218	0.566358	0.000000
ENSONIT00000008540	0.000000	1.428391	4.658371	3.055590	5.708171	5.671806
ENSONIT00000005853	0.000000	0.000000	0.000000	0.000000	0.000000	0.000000
ENSONIT00000005054	0.000000	0.000000	0.000000	0.000000	0.000000	0.000000
ENSONIT00000016545	7.704655	19.719679	29.367162	32.708208	47.725089	48.086531
ENSONIT00000015014	0.000000	2.536188	0.534682	0.518271	0.514332	1.772838
ENSONIT00000025645	287.304121	931.274618	1763.482725	1952.272013	2571.045057	2344.514038
ENSONIT00000023699	0.000000	16.189558	1.277530	42.852780	29.526628	30.135765
ENSONIT00000003438	1.718042	0.000000	1.620645	0.000000	0.000000	1.538378
ENSONIT00000011019	1.496445	0.000000	7.795164	5.329316	32.153315	16.416272
ENSONIT00000013211	2.598306	1.348194	4.427058	2.911327	5.291221	5.256785
ENSONIT00000001412	0.000000	1.198020	0.000568	1.573164	2.814643	0.000000
ENSONIT00000012146	0.000000	0.000000	0.000000	0.000000	0.000000	0.000000
ENSONIT00000025285	0.000000	0.000000	0.000000	0.000000	0.000000	0.000000
ENSONIT00000008217	0.000024	0.000000	2.562197	2.267483	1.783876	0.000000
ENSONIT00000000532	0.000000	0.000000	0.000000	0.000000	0.000000	0.000000
ENSONIT00000024820	6.025758	25.724161	47.925621	54.988724	51.878433	58.645746
ENSONIT00000015631	70.632983	232.774476	181.331753	124.837737	278.808415	251.754060
ENSONIT00000025580	0.000000	2.600002	17.931123	19.316086	17.422204	13.825221
ENSONIT00000014810	0.000000	6.154919	2.577648	6.367741	8.444146	6.050999
ENSONIT00000008933	4.727311	15.112943	62.980069	78.368584	83.467091	67.849051
ENSONIT00000024590	1.191674	5.038813	3.543107	5.807578	0.000000	0.557458
ENSONIT00000017443	3.106157	20.353080	15.022141	26.433943	47.263578	62.281768
ENSONIT00000015998	8.730987	31.662538	19.646224	20.749673	19.833746	26.635723
ENSONIT00000012055	5.773985	6.291659	0.000000	8.104476	0.000000	6.838411
ENSONIT00000022610	6702.216208	19836.860027	11152.855475	13401.231156	19391.849829	17984.782390
ENSONIT00000017171	0.000000	0.000000	0.000000	0.000000	0.000000	0.000000
ENSONIT00000006386	0.000000	0.000000	0.000000	0.000000	0.000000	0.000000
ENSONIT00000006993	0.628077	0.000000	0.000000	0.000000	0.000000	0.610026
ENSONIT00000008058	0.185591	4.117578	3.778868	0.000087	0.660043	3.209745
ENSONIT00000026211	0.000000	0.000000	0.000000	0.000000	1.876678	0.000000
ENSONIT00000002839	0.000000	0.001894	0.021665	0.000000	0.005068	1.838629
ENSONIT00000007792	50.418964	215.961461	186.034348	165.969791	231.999030	222.291066
ENSONIT00000005099	0.000000	0.000000	1.613413	0.000000	0.000000	0.000000
ENSONIT00000006015	32.264478	9.022695	21.491997	20.210826	48.103930	45.612366
ENSONIT00000017066	0.000000	0.000000	0.000000	0.000000	1.925711	1.845762
ENSONIT00000022512	0.000000	2.377452	0.000000	2.491996	1.179022	0.000000
ENSONIT00000025022	0.000000	0.000000	0.000000	0.000000	0.000000	0.000000
ENSONIT00000019288	1427.080003	2630.481307	3445.269382	4066.406129	4301.122181	4549.960984
ENSONIT00000004463	1.113854	0.000000	0.000000	0.000000	0.000000	0.000000
ENSONIT00000012767	5.400790	13.655019	17.833938	19.074957	38.255213	26.201904
ENSONIT00000006888	0.000000	0.000000	0.000000	5.599762	0.000000	0.000000
ENSONIT00000025633	27.066970	126.095295	276.033265	265.649243	284.179795	269.110418
ENSONIT00000016209	0.000000	2.560633	1.306120	2.587939	3.707659	3.759159
ENSONIT00000008917	7.298538	13.066796	22.412123	2.365637	5.784810	7.972474
ENSONIT00000026017	0.000000	0.000000	0.000000	0.000000	0.000000	0.000000
ENSONIT00000022860	0.000000	0.000000	0.000000	0.000000	0.000000	0.000000
ENSONIT00000024410	17.398935	86.231481	120.640945	41.519804	83.245884	65.524003
ENSONIT00000011798	1.520379	0.000000	0.000000	1.486451	0.000000	0.000000
ENSONIT00000025472	0.000000	0.000000	0.000000	0.000000	0.000000	0.000000
ENSONIT00000002594	523.672978	1373.252151	1395.973589	1058.107991	1412.277979	1566.583090
ENSONIT00000001399	0.000000	0.734934	0.000000	0.000000	1.404820	0.705304
ENSONIT00000013227	39.406383	131.616728	37.878184	33.602322	63.848383	78.040421
ENSONIT00000004111	0.000000	0.000000	0.000000	0.000000	0.000000	0.000000
ENSONIT00000025750	0.000000	22.406380	8.368808	16.101817	26.069203	24.411947
ENSONIT00000009133	0.000000	0.000148	0.000000	0.047633	0.000239	0.009947
ENSONIT00000000106	0.000000	0.613687	0.000000	0.000000	2.413325	0.000000
ENSONIT00000022516	1.524374	3.579764	28.161691	8.282981	3.531312	7.568040
ENSONIT00000025458	11.010483	40.427005	5.190113	5.138164	9.874234	14.905320
ENSONIT00000009466	0.000000	0.000000	0.000000	0.000000	0.000000	0.000000
ENSONIT00000011515	0.000000	0.000000	0.000000	0.000000	0.000000	0.000000
ENSONIT00000014418	33.277605	215.035744	95.785601	90.952666	184.516737	145.980663
ENSONIT00000026022	2.482195	0.000000	0.000000	0.000000	1.336036	1.364572
ENSONIT00000015602	15.406601	41.328973	15.229166	6.088263	9.916227	15.598381
ENSONIT00000022921	0.000000	0.000000	0.000000	0.000000	0.000000	0.000000
ENSONIT00000003502	0.000000	0.000000	0.000000	0.000000	164.538593	0.000477
ENSONIT00000007164	0.000000	0.000000	0.000000	2.728332	0.000000	1.340069
ENSONIT00000011150	0.112433	1.168638	11.312310	12.246436	29.753599	18.851825
ENSONIT00000002461	6.483868	15.535151	9.139485	14.419258	16.203967	13.916351
ENSONIT00000013557	0.004137	0.005756	2.489822	43.145419	0.000005	0.000031
ENSONIT00000023529	6.808381	23.743087	2.975823	11.662349	13.475942	3.964139
ENSONIT00000007089	11.814056	33.155958	32.012234	24.948417	38.340349	34.819026
ENSONIT00000019688	0.000000	0.000000	3.207717	0.000000	0.000000	0.000000
ENSONIT00000023990	14.678273	42.213549	52.084221	53.328350	76.196569	83.000001
ENSONIT00000023943	1.741624	2.947069	0.017545	0.414056	0.000125	6.569332
ENSONIT00000008510	42.293637	244.533554	248.724619	354.748099	488.935161	473.891696
ENSONIT00000021130	0.000000	0.000000	0.000000	0.000000	1.467380	0.000000
ENSONIT00000019760	0.000000	0.000000	1.360762	0.000000	0.000000	0.000000
ENSONIT00000026524	0.000000	0.000000	0.000000	0.000000	0.000000	0.000000
ENSONIT00000022766	0.000000	33.026730	73.880544	7.887359	8.712815	12.829801
ENSONIT00000016988	0.000000	0.000000	0.000000	0.000000	0.000000	0.000000
ENSONIT00000020426	0.000000	0.000000	0.000000	0.000000	0.000000	0.000000
ENSONIT00000008307	0.000000	0.000000	2.686816	6.388770	8.413684	17.050207
ENSONIT00000025167	10.173032	28.384581	111.676013	112.456227	138.704194	104.393487
ENSONIT00000009243	21.674816	46.341225	27.748619	50.206094	65.704458	47.941077
ENSONIT00000013196	0.000000	4.610041	9.283483	5.756376	11.604624	5.848649
ENSONIT00000001376	12.449260	9.589487	8.459569	5.600485	5.326768	19.189093
ENSONIT00000001423	2.218885	6.483287	2.132241	4.238054	9.554442	0.532637
ENSONIT00000019061	0.000000	0.515091	0.000000	0.519024	0.516827	1.585192
ENSONIT00000019509	0.000000	0.000000	0.000000	0.000000	0.000000	0.000000
ENSONIT00000010119	0.000000	0.000000	0.000000	0.000000	0.533149	0.000000
ENSONIT00000002958	0.000000	0.000000	0.000000	0.000000	2.831816	0.000000
ENSONIT00000019057	0.000000	0.000000	0.000000	1.256341	1.191945	0.000000
ENSONIT00000015968	0.000000	0.000000	0.000000	0.000000	0.000000	0.000000
ENSONIT00000026050	0.000000	0.000000	0.000000	0.000000	0.000000	0.000000
ENSONIT00000015769	19.014199	89.288214	43.302448	79.268454	41.163513	42.224338
ENSONIT00000022671	173.465727	485.655427	376.612658	325.612281	669.031783	553.263535
ENSONIT00000008614	57.370630	263.603240	555.064974	543.318167	530.578502	521.841037
ENSONIT00000023638	0.000000	0.000000	0.000000	0.000000	0.000000	0.000000
ENSONIT00000006535	3.447289	11.805054	40.253912	64.458506	56.065269	58.982741
ENSONIT00000016605	3.292323	7.096870	24.202291	20.817283	41.470240	33.158586
ENSONIT00000005685	0.000000	0.000000	0.000000	0.000000	0.000000	0.000000
ENSONIT00000026670	0.000000	0.000000	0.000000	0.000000	0.000000	0.000000
ENSONIT00000014863	2.131836	0.000000	2.146031	2.137051	2.197597	0.000000
ENSONIT00000001189	0.000000	0.000000	0.000000	0.000000	0.000000	0.000000
ENSONIT00000004321	0.000000	0.000000	0.000000	0.000000	0.000000	0.000000
ENSONIT00000009598	0.000000	0.000000	0.000000	1.349813	1.270769	0.000000
ENSONIT00000014494	0.000000	0.000000	0.000000	0.000000	0.000000	0.000000
ENSONIT00000017511	0.000000	0.000000	0.000000	0.000000	0.000000	0.000000
ENSONIT00000024554	3.373052	19.698207	13.167757	7.573481	12.687916	14.276049
ENSONIT00000011895	0.000000	4.610695	0.000000	0.000000	0.000000	4.604135
ENSONIT00000007609	2.623657	2.811622	12.162457	9.010811	12.851867	7.118293
ENSONIT00000003838	7.371657	38.619189	113.587355	122.564401	136.592062	131.976951
ENSONIT00000014348	1.223422	8.713435	6.498157	2.608614	4.943921	3.753614
ENSONIT00000021180	87.477760	244.830647	153.299667	112.702720	158.266557	128.546804
ENSONIT00000023238	8.625973	29.294148	53.987202	53.365134	80.999399	55.469076
ENSONIT00000004099	85.074018	366.063903	573.763013	492.374019	659.052901	577.615171
ENSONIT00000000183	13.162006	6.684914	49.679778	36.087849	53.910379	31.378498
ENSONIT00000019698	0.000000	0.000004	0.000000	0.000000	0.000000	0.000000
ENSONIT00000025432	0.000000	0.000000	0.000000	0.000000	0.000000	0.000000
ENSONIT00000001113	0.000000	1.234467	3.818090	5.059882	6.030992	0.000000
ENSONIT00000014339	1.188480	0.000000	2.250147	2.248700	2.235019	4.532734
ENSONIT00000001824	0.000000	0.000000	0.000000	0.000000	0.000000	0.000000
ENSONIT00000013588	0.000000	0.000000	0.000000	0.000000	0.000000	0.000000
ENSONIT00000020830	0.000000	25.433304	47.991046	57.054563	67.865348	50.401831
ENSONIT00000010297	5.912154	7.951565	18.838873	1.148646	0.006259	1.662151
ENSONIT00000023825	0.000000	19.609806	10.351139	27.206892	23.403180	21.617953
ENSONIT00000021826	0.000000	0.000000	0.000000	0.000000	0.000000	0.000000
ENSONIT00000001059	155.765133	558.626063	291.334713	322.085594	439.986151	484.829642
ENSONIT00000008408	0.000000	0.000000	0.000000	0.000000	0.000000	0.000000
ENSONIT00000008519	167.901070	612.045869	303.287209	300.542997	389.333320	377.782969
ENSONIT00000016023	1.442787	5.658138	2.873402	4.840136	8.765998	5.096948
ENSONIT00000000548	0.000000	0.000000	0.000000	0.000000	0.000000	0.000000
ENSONIT00000001283	44.340325	118.634112	226.538815	260.799175	318.071148	256.889563
ENSONIT00000004806	0.000036	0.000000	0.000000	1.681028	0.000003	0.000002
ENSONIT00000026150	1.907487	19.928453	25.828770	50.212113	46.952328	31.207195
ENSONIT00000020627	50.665562	229.142583	493.387721	508.063898	566.694183	579.543358
ENSONIT00000001630	25.225074	40.970977	22.994627	27.104466	43.547308	21.504595
ENSONIT00000011870	0.348243	0.755348	4.543347	0.000000	0.000000	0.785732
ENSONIT00000024475	8.363036	36.012672	19.402257	28.589355	52.812092	37.353275
ENSONIT00000017957	0.000000	2.562537	11.021825	5.475517	6.400490	6.374922
ENSONIT00000019951	0.000000	4.746367	7.479795	2.463330	5.837457	3.475760
ENSONIT00000000943	7.977071	30.323475	71.931885	107.411775	148.146151	57.921554
ENSONIT00000020126	0.000000	0.000000	0.000000	0.000008	0.000000	0.000000
ENSONIT00000015273	0.000000	0.000000	0.000000	0.000000	0.000000	0.000000
ENSONIT00000026376	0.000000	0.000000	0.000000	0.000000	0.000000	0.000000
ENSONIT00000002046	12.410409	77.192817	29.700527	22.566687	49.585534	46.776335
ENSONIT00000009191	2.016747	8.208220	12.718356	13.895255	15.530674	10.385752
ENSONIT00000026507	0.000000	0.000000	0.000000	0.000000	0.000000	1.541976
ENSONIT00000011279	0.000000	0.000000	0.000000	0.541969	0.542840	1.589581
ENSONIT00000004316	3.346603	4.545892	4.713677	8.261451	10.217977	6.786939
ENSONIT00000006547	0.000000	0.000000	0.000000	0.000000	0.000000	0.000000
ENSONIT00000009548	23.985337	52.164164	85.736682	76.566654	122.951002	117.387982
ENSONIT00000016104	1490.701624	23.095657	272.756386	200.709874	1280.991674	547.480869
ENSONIT00000018227	0.504533	0.511103	0.000000	0.000000	1.900939	0.000000
ENSONIT00000001287	1.192141	3.625404	0.000000	0.898938	2.429017	0.019729
ENSONIT00000004596	0.000000	0.306227	2.853228	0.000000	0.000027	0.000000
ENSONIT00000017415	17.795669	91.694591	40.875407	51.461668	73.907439	74.765614
ENSONIT00000015893	6.437250	7.923052	13.999653	20.358173	25.231759	15.528406
ENSONIT00000010867	0.000000	0.000000	0.000000	0.000000	0.000000	0.000000
ENSONIT00000004926	0.000000	0.000000	0.000000	0.000000	0.000000	0.000000
ENSONIT00000011104	0.000000	5.011228	3.872944	6.460309	1.220160	7.380809
ENSONIT00000015093	0.000000	0.000000	0.000000	0.000000	0.000000	0.000000
ENSONIT00000026357	0.000000	1.241034	1.264691	0.000000	0.000000	1.230553
ENSONIT00000025522	0.000000	0.000000	0.000000	0.000000	0.000000	0.000000
ENSONIT00000011268	27.731960	137.682105	348.952641	257.357967	342.901247	342.058589
ENSONIT00000020532	0.000000	0.000000	0.000000	0.000000	0.000000	0.000000
ENSONIT00000006780	0.000000	0.000000	0.000000	0.000000	0.000000	0.000000
ENSONIT00000004783	14.157039	45.383989	95.695089	96.277468	52.266963	112.317871
ENSONIT00000004290	6.843592	0.000000	3.918445	1.330259	1.251556	0.000000
ENSONIT00000003762	0.000000	0.000000	0.000000	0.000000	0.000000	0.000000
ENSONIT00000016803	10.006433	40.063395	17.858009	14.873368	35.790635	30.236393
ENSONIT00000004967	0.000000	0.000000	0.000000	0.000000	0.000000	0.000000
ENSONIT00000026390	0.000000	1.534936	0.000000	0.000000	1.460576	0.000000
ENSONIT00000003599	73.392110	235.398982	116.109740	96.322109	117.848854	164.216594
ENSONIT00000003858	2.316854	5.859649	1.197659	1.191183	11.395759	5.663364
ENSONIT00000018447	109.574724	382.388027	284.560805	392.348735	390.046450	462.471461
ENSONIT00000012873	2.537816	6.819814	23.314028	2.244690	6.488938	22.452718
ENSONIT00000022929	0.000000	0.000000	0.000000	0.000000	0.000000	0.000000
ENSONIT00000012903	0.000000	0.000000	0.623454	0.000000	0.000000	0.000000
ENSONIT00000021144	22.427754	93.897200	63.578738	110.297410	131.795406	138.773438
ENSONIT00000006263	0.000000	0.000000	0.000000	0.000000	0.000000	0.000000
ENSONIT00000022396	27.444020	94.900498	65.970821	88.398641	109.656068	103.786896
ENSONIT00000009544	0.000000	1.119594	0.000000	0.000000	0.000000	1.098959
ENSONIT00000018429	0.000000	0.000000	0.000000	0.000000	0.000000	0.000000
ENSONIT00000000252	0.000000	0.000000	0.000000	0.696220	0.000000	0.000000
ENSONIT00000003696	0.000000	0.000000	7.212016	3.502359	6.386866	1.617251
ENSONIT00000013158	0.000000	0.000000	0.000000	0.000000	0.000000	0.000000
ENSONIT00000018105	0.000000	0.000000	1.485850	0.000000	0.000000	1.312914
ENSONIT00000008600	0.000000	0.000000	0.000000	0.000000	0.000000	0.000000
ENSONIT00000009247	0.000000	0.000000	0.000000	0.000000	1.367416	0.000000
ENSONIT00000008345	0.000000	0.000000	0.000000	0.000000	0.000000	0.000000
ENSONIT00000011684	1.243852	11.839859	5.608357	5.534344	14.766421	9.355917
ENSONIT00000026337	0.000000	0.000000	0.000000	0.000000	0.000000	0.000000
ENSONIT00000022658	0.000000	14.486639	44.819726	26.943235	28.163875	45.322094
ENSONIT00000010773	0.000000	0.000000	0.000000	0.000000	0.000000	0.000000
ENSONIT00000021520	1.079042	0.540134	0.000000	0.957964	1.063427	2.153402
ENSONIT00000009945	65.731759	150.747576	379.436048	397.620992	438.753325	405.245093
ENSONIT00000000220	0.848484	8.720703	1.010730	2.752200	2.406691	2.366706
ENSONIT00000024914	23.060799	41.736384	59.837570	35.282048	40.110007	37.376906
ENSONIT00000012208	5.793702	7.552731	1.027752	7.977909	9.236750	13.104639
ENSONIT00000008685	0.000000	11.073252	0.000174	0.000000	0.054381	0.000000
ENSONIT00000012384	88.418572	327.897447	131.978705	553.271337	138.113331	148.144113
ENSONIT00000016393	0.000000	0.000000	0.000000	0.000000	0.000000	0.000000
ENSONIT00000010952	0.000000	2.732080	22.736369	12.158192	10.193049	14.304956
ENSONIT00000010897	1.273961	3.841871	0.000000	1.277814	2.492268	7.483019
ENSONIT00000010562	58.475002	213.644708	157.473358	205.207421	280.403640	272.850282
ENSONIT00000003978	0.000000	0.000000	0.000000	0.000000	0.000000	0.000000
ENSONIT00000019806	8.022511	46.316159	76.456224	68.826419	79.542979	79.181493
ENSONIT00000022309	3.272330	4.817597	31.096941	30.425271	54.390031	58.094209
ENSONIT00000009253	0.469908	0.437782	0.417516	0.422855	0.404330	0.000000
ENSONIT00000024656	4.619298	8.346486	18.543599	19.326210	29.009665	9.546841
ENSONIT00000012617	135.433921	315.136453	291.176686	283.260995	359.002877	348.042696
ENSONIT00000002650	0.000000	0.000000	0.000000	0.000000	0.000000	0.000000
ENSONIT00000020698	0.063951	5.958866	0.294126	2.450789	1.186633	0.056030
ENSONIT00000004771	47.111242	343.824402	231.999676	285.313407	161.599869	247.604316
ENSONIT00000015130	47.519892	236.392502	115.057004	131.589506	204.603694	183.135301
ENSONIT00000017113	136.644796	253.738834	228.430878	296.306170	250.297442	245.896631
ENSONIT00000011640	0.000000	0.656291	0.000000	0.000000	3.483111	2.032663
ENSONIT00000003105	3.610950	10.464029	16.625922	7.603000	33.211740	11.441760
ENSONIT00000007806	65.784519	165.224944	236.814878	263.998651	328.135546	279.195607
ENSONIT00000009285	0.000000	203.442145	11.987130	3.291469	2.212250	3.325816
ENSONIT00000026663	0.000000	0.000000	0.000000	0.000000	0.000000	0.000000
ENSONIT00000006398	1.065431	1.048205	3.214643	1.060521	2.099409	2.109758
ENSONIT00000013485	4.449714	10.392167	18.126251	9.338908	30.832054	16.446398
ENSONIT00000005163	4.454178	1.453357	1.562697	0.000000	1.416946	1.432888
ENSONIT00000023454	5.327160	17.346742	20.238218	10.272521	23.928163	27.188390
ENSONIT00000007215	0.000000	2.430864	0.000000	0.000000	0.000000	1.245793
ENSONIT00000009244	0.000000	0.000000	0.000000	0.000000	0.000000	0.000000
ENSONIT00000019243	0.000000	0.000000	0.000000	0.000000	0.000000	0.000000
ENSONIT00000001583	1.293364	23.209231	254.445051	203.163838	232.495450	212.384089
ENSONIT00000008851	0.000000	0.637627	0.464224	3.706884	0.730569	2.963956
ENSONIT00000015766	8.031679	19.090786	13.849630	7.555126	5.280565	14.677180
ENSONIT00000020929	1.810758	0.000000	26.605680	24.179679	26.369710	23.348398
ENSONIT00000022988	0.000000	1.353365	0.000000	0.000000	0.000000	0.000000
ENSONIT00000018491	0.000000	0.000000	0.000000	0.000000	0.000000	0.000000
ENSONIT00000004338	0.000000	0.000000	0.000000	1.715348	0.000000	0.000000
ENSONIT00000002815	0.000000	0.000000	0.000000	0.000000	0.000000	0.000000
ENSONIT00000003681	4.944280	25.328437	19.516571	38.195894	65.062356	52.791188
ENSONIT00000008032	6.465105	29.745135	52.322665	85.343653	62.273262	73.681638
ENSONIT00000009907	1.556032	4.503926	4.789441	0.000000	11.903581	2.958633
ENSONIT00000004277	0.000000	0.000000	0.000000	1.109130	1.069805	0.000000
ENSONIT00000014925	2.394813	2.398636	16.085892	13.606837	28.700265	13.193855
ENSONIT00000013223	0.000000	1.483118	0.000000	0.000000	0.000000	0.000000
ENSONIT00000024338	41.012271	145.763480	218.415535	207.553854	229.235204	251.236162
ENSONIT00000014634	0.000000	0.000000	4.142734	0.000000	0.000000	0.000000
ENSONIT00000010687	0.000000	0.000000	0.000000	0.000000	0.000000	0.000000
ENSONIT00000012851	21.520102	63.984419	115.322570	139.171488	169.828769	171.889684
ENSONIT00000019310	11.396627	48.190027	87.471375	142.986899	107.922787	125.317810
ENSONIT00000007723	134.236724	447.490523	1978.624982	2607.921280	2793.873551	2500.302732
ENSONIT00000026656	0.000000	0.000000	0.000000	0.000000	0.000000	0.000000
ENSONIT00000022659	0.000000	0.000000	1.149375	3.416979	0.000000	0.000000
ENSONIT00000003982	0.000000	0.000000	0.000000	0.000000	0.000000	0.000000
ENSONIT00000017807	0.000224	1.116096	4.425271	3.332502	3.385153	3.548895
ENSONIT00000010675	19.239695	94.627552	143.004744	207.624389	243.651759	219.843896
ENSONIT00000003256	96.665592	389.408603	1425.110914	1556.696988	1587.365610	1587.572583
ENSONIT00000008987	39.102049	210.705686	131.455151	154.081548	133.374109	115.447387
ENSONIT00000022035	0.000000	0.000000	0.000000	0.000000	1.292225	0.000000
ENSONIT00000011313	1399.105731	3097.088422	829.661233	1308.046410	2013.185099	2051.084663
ENSONIT00000004126	0.000000	0.023924	3.527671	0.000005	0.045600	0.090662
ENSONIT00000013830	0.000000	0.000000	0.000000	0.000000	0.000000	0.000000
ENSONIT00000016840	8.304056	66.650498	25.976324	23.764847	69.806093	63.074060
ENSONIT00000004686	48.313751	82.591045	73.035793	80.779145	90.097341	81.498373
ENSONIT00000007435	0.624524	1.989422	1.169946	3.740738	1.220499	6.114206
ENSONIT00000019062	7.317047	22.494499	15.553294	0.000086	36.544063	7.640712
ENSONIT00000007002	0.000000	0.721412	1.514574	1.887091	1.070777	0.791645
ENSONIT00000006545	8.171409	11.685499	5.842132	11.606939	3.413867	2.296152
ENSONIT00000014808	0.000000	0.000000	0.000000	0.000000	0.000000	0.000000
ENSONIT00000026494	0.000000	0.000000	1.356917	0.000000	0.000000	0.000000
ENSONIT00000023992	7.610375	37.284269	124.028114	120.576119	137.259972	150.751813
ENSONIT00000009688	0.960305	4.880713	0.000000	0.000000	1.005972	0.000000
ENSONIT00000003102	5.328040	19.667881	17.269859	5.013975	12.787548	14.618527
ENSONIT00000004801	0.000000	0.000000	0.000000	0.000000	0.000000	0.000000
ENSONIT00000009221	41.780325	620.566353	12.118128	48.320888	169.410068	183.784661
ENSONIT00000010587	10.264139	14.023214	16.951806	13.169973	23.550364	29.917939
ENSONIT00000025323	5.105936	104.408617	234.044797	482.833550	761.618044	494.957974
ENSONIT00000024470	0.000000	0.000000	0.000000	0.000000	0.000000	0.000000
ENSONIT00000009111	52.920431	273.658024	144.984395	252.760232	645.320417	364.580312
ENSONIT00000025383	62.306098	168.385870	349.999879	317.941943	325.523220	373.345149
ENSONIT00000016453	23.073540	119.315330	121.729032	69.769583	76.177388	86.348936
ENSONIT00000015836	166.992864	539.433076	340.187336	352.776656	451.867201	383.877107
ENSONIT00000008121	0.000000	0.000000	0.000000	0.000000	0.000000	0.000000
ENSONIT00000009801	2.759651	14.105750	1.084679	6.896256	1.208468	3.968546
ENSONIT00000012807	11.196436	63.621772	29.425252	35.760246	77.199480	60.197189
ENSONIT00000018475	0.000000	1.386698	3.541677	5.493921	11.424575	0.000000
ENSONIT00000018941	2.308256	3.335654	0.000000	1.098947	5.529663	1.104619
ENSONIT00000013437	0.000000	0.000000	0.644352	0.326104	0.000000	0.682246
ENSONIT00000008794	0.000000	0.000000	0.000000	0.000000	0.000000	0.000000
ENSONIT00000025993	0.000000	8.517071	1.457396	1.434119	2.788677	4.260320
ENSONIT00000016870	5.094229	50.629191	20.904871	7.865265	7.508858	13.741793
ENSONIT00000025794	3.160433	14.018368	13.517792	16.454147	15.749366	20.045262
ENSONIT00000017572	151.618615	4934.756485	1254.108678	816.530010	2098.231185	3187.520201
ENSONIT00000025304	0.000000	0.000000	0.000000	3.980435	9.158986	19.100724
ENSONIT00000019930	0.000000	0.000000	0.000000	0.000000	0.000000	0.000000
ENSONIT00000000616	0.000000	0.000000	0.000000	0.000000	0.000000	0.000000
ENSONIT00000014061	25.504274	100.107862	43.892715	49.240377	84.018185	90.959962
ENSONIT00000000472	0.000000	1.387207	0.601910	3.086888	5.805109	3.075307
ENSONIT00000012656	0.000000	0.000000	0.000000	0.000000	0.000000	0.000000
ENSONIT00000008827	80.640769	382.202587	431.692431	306.296518	569.162072	432.818253
ENSONIT00000016000	0.000000	0.000000	0.000000	0.000000	0.000000	0.000000
ENSONIT00000011661	13.635360	37.611755	94.751224	64.631654	49.462285	84.270223
ENSONIT00000004250	2.064358	0.047193	0.006219	2.945949	5.806915	0.000000
ENSONIT00000017540	0.000000	0.000000	0.000000	0.000000	0.000000	0.000000
ENSONIT00000024192	0.000000	0.000000	0.000000	0.000000	0.000000	0.000000
ENSONIT00000000950	2.613173	2.598511	5.709488	14.036921	10.459920	18.534929
ENSONIT00000004765	20.307961	78.781769	67.755965	45.559830	139.620440	108.479028
ENSONIT00000025504	15.292335	81.784030	32.002076	50.490290	83.399555	72.001178
ENSONIT00000005939	75.318825	264.918376	208.144293	199.023379	229.520691	243.793103
ENSONIT00000021457	5.340646	2.321520	2.340155	1.163375	1.289519	6.175765
ENSONIT00000017221	0.664181	0.000000	4.089478	1.437354	0.138341	1.328100
ENSONIT00000006395	0.000000	0.000000	0.000000	0.000000	0.000000	1.343355
ENSONIT00000003965	0.076436	3.818896	0.766500	0.725480	0.264796	0.099376
ENSONIT00000009569	0.000000	0.000000	0.000000	0.000000	0.000000	0.000000
ENSONIT00000025669	2.552378	30.737065	28.689007	33.659958	29.946240	27.837155
ENSONIT00000009342	0.000000	0.000000	5.945118	8.635013	42.597566	22.086454
ENSONIT00000018441	0.000000	0.000000	0.000000	0.000000	0.000000	0.000000
ENSONIT00000001014	0.000000	0.000000	0.000000	0.000000	0.000000	0.000000
ENSONIT00000012048	0.000000	0.000000	0.000000	0.000000	0.000000	0.000000
ENSONIT00000016784	0.000205	0.000000	0.000000	0.000000	0.000000	0.000000
ENSONIT00000026013	0.000000	0.000000	0.000000	0.000000	0.000000	0.000000
ENSONIT00000017580	0.000000	0.000000	0.000000	0.000000	0.000000	0.000000
ENSONIT00000020256	0.000000	1.628921	2.660003	3.280848	1.568767	2.146918
ENSONIT00000009912	0.000000	0.000000	0.000000	0.000000	0.000000	0.000000
ENSONIT00000012213	29.053764	88.761024	0.000000	0.000000	16.137205	96.641437
ENSONIT00000009376	0.000000	0.000000	0.000000	0.000000	0.000000	0.000000
ENSONIT00000019896	23.785108	58.445100	84.206487	77.242992	91.448098	85.179242
ENSONIT00000008941	0.000000	0.000000	0.000000	0.000000	0.000000	0.000000
ENSONIT00000020903	0.000000	0.000000	0.000000	0.000000	0.000000	0.000000
ENSONIT00000002882	2.994749	21.887563	24.043844	32.124390	41.512609	45.025012
ENSONIT00000007368	47.530743	120.670357	69.560740	71.029471	131.041500	91.698049
ENSONIT00000026335	0.000000	0.000000	0.000000	0.000000	0.000000	0.000000
ENSONIT00000006112	0.000000	0.000000	0.000000	0.000000	1.109319	0.000000
ENSONIT00000007094	3.306234	5.288619	0.000000	6.046032	7.280499	1.817840
ENSONIT00000009539	6.696280	31.511507	37.346419	22.322474	34.560173	45.649418
ENSONIT00000004422	0.000000	0.000000	0.000000	0.000000	0.000000	0.000000
ENSONIT00000018707	0.000000	0.000000	0.000000	1.246022	1.194265	0.000000
ENSONIT00000026365	0.000000	0.000000	0.000000	0.000000	0.000000	0.000000
[truncated: 24,764 more rows]
